# Supplementary material for: Evaluation and Genome Analysis of Bacillus subtilis YB-04 as a Potential Biocontrol Agent Against Fusarium Wilt and Growth Promotion Agent of Cucumber
Source: Front Microbiol. 2022 Jun 9;13:885430. doi: 10.3389/fmicb.2022.885430 (PMC9218633; doi:10.3389/fmicb.2022.885430)
Supplement: Supplementary file 1 [file Data_Sheet_1.xlsx]

## Sheet: Table S1
Table S1. Gene islands identified in the Strain YB-04 genome.
GI_ID	Chr	Island_start	Island_end	Length	GC%	Gene_number	Gene_ID	Gene_type	Gene_start	Gene_end	Strand	Protein_Length	NR_Accession	NR_Description	SwissProt_Accession	SwissProt_Description	SwissProt_Gene_Name	SwissProt_Organism	COG_ID	COG_Class	COG_Annotation	KEGG_KO_ID	KEGG_KO_Name	KEGG_KO_Definition	KEGG_Pathway_ID	KEGG_Pathway_Name	KEGG_Hierarchy2	KEGG_Hierarchy1	BP_GO_term	CC_GO_term	MF_GO_term
Island1	chr	518018	566725	48708	35.52	58	orf00502	CDS	518018	518470	+	150	WP_003234309.1	MULTISPECIES: SprT family protein [Bacillus]	P96628|SPRTL_BACSU	Protein SprT-like	ydcK	Bacillus subtilis (strain 168)	COG3091	R	Predicted Zn-dependent metalloprotease, SprT family	K03095	sprL	SprT-like protein	None	None	None	None	None	GO:0005737(cytoplasm)	GO:0008270(zinc ion binding);GO:0046872(metal ion binding)
Island1	chr	518018	566725	48708	35.52	58	trna28	tRNA-Asn(GTT)	518593	518667	+	--	--	--	--	--	--	--	--	--	--	--	--	--	--	--	--	--	--	--	--
Island1	chr	518018	566725	48708	35.52	58	trna29	tRNA-Ser(GCT)	518672	518762	+	--	--	--	--	--	--	--	--	--	--	--	--	--	--	--	--	--	--	--	--
Island1	chr	518018	566725	48708	35.52	58	trna30	tRNA-Glu(TTC)	518792	518863	+	--	--	--	--	--	--	--	--	--	--	--	--	--	--	--	--	--	--	--	--
Island1	chr	518018	566725	48708	35.52	58	trna31	tRNA-Gln(TTG)	518875	518949	+	--	--	--	--	--	--	--	--	--	--	--	--	--	--	--	--	--	--	--	--
Island1	chr	518018	566725	48708	35.52	58	trna32	tRNA-Lys(TTT)	518978	519053	+	--	--	--	--	--	--	--	--	--	--	--	--	--	--	--	--	--	--	--	--
Island1	chr	518018	566725	48708	35.52	58	trna33	tRNA-Leu(TAG)	519065	519146	+	--	--	--	--	--	--	--	--	--	--	--	--	--	--	--	--	--	--	--	--
Island1	chr	518018	566725	48708	35.52	58	trna34	tRNA-Leu(GAG)	519227	519310	+	--	--	--	--	--	--	--	--	--	--	--	--	--	--	--	--	--	--	--	--
Island1	chr	518018	566725	48708	35.52	58	orf00503	CDS	519396	520502	-	368	WP_009966615.1	MULTISPECIES: integrase [Bacillus]	P96629|INT_BACSU	ICEBs1 integrase	int	Bacillus subtilis (strain 168)	COG0582	LX	Integrase	--	--	--	--	--	--	--	GO:0006310(DNA recombination);GO:0015074(DNA integration);GO:0032359(provirus excision);GO:0046718(viral entry into host cell);GO:0075713(establishment of integrated proviral latency)	None	GO:0003677(DNA binding);GO:0008979(prophage integrase activity);GO:0043565(sequence-specific DNA binding)
Island1	chr	518018	566725	48708	35.52	58	orf00504	CDS	520515	520769	-	84	WP_014478906.1	MULTISPECIES: metallopeptidase ImmA [Bacillus]	P96630|IMMA_BACSU	Metallopeptidase ImmA	immA	Bacillus subtilis (strain 168)	COG2856	E	Zn-dependent peptidase ImmA, M78 family	--	--	--	--	--	--	--	GO:0006508(proteolysis)	None	GO:0008233(peptidase activity);GO:0008237(metallopeptidase activity);GO:0016787(hydrolase activity);GO:0046872(metal ion binding)
Island1	chr	518018	566725	48708	35.52	58	orf00505	CDS	521021	521404	-	127	WP_003240393.1	MULTISPECIES: transcriptional regulator [Bacillus]	P96631|IMMR_BACSU	HTH-type transcriptional regulator ImmR	immR	Bacillus subtilis (strain 168)	COG1396	K	Transcriptional regulator, contains XRE-family HTH domain	--	--	--	--	--	--	--	GO:0006351(transcription, DNA-templated);GO:0006355(regulation of transcription, DNA-templated)	None	GO:0003677(DNA binding);GO:0043565(sequence-specific DNA binding)
Island1	chr	518018	566725	48708	35.52	58	orf00506	CDS	521905	522129	+	74	GAK82230.1	hypothetical protein BSMD_041810 [Bacillus subtilis Miyagi-4]	C0H3V5|YDZL_BACSU	Uncharacterized protein YdzL	ydzL	Bacillus subtilis (strain 168)	--	--	--	--	--	--	--	--	--	--	--	--	--
Island1	chr	518018	566725	48708	35.52	58	orf00507	CDS	522183	522443	+	86	WP_003240400.1	MULTISPECIES: hypothetical protein [Bacillus]	P96632|YDCO_BACSU	Uncharacterized protein YdcO	ydcO	Bacillus subtilis (strain 168)	--	--	--	--	--	--	--	--	--	--	--	--	--
Island1	chr	518018	566725	48708	35.52	58	orf00508	CDS	522811	523191	+	126	WP_072174280.1	hypothetical protein [Bacillus subtilis]	P96633|YDCP_BACSU	Putative uncharacterized protein YdcP	ydcP	Bacillus subtilis (strain 168)	--	--	--	--	--	--	--	--	--	--	--	--	--
Island1	chr	518018	566725	48708	35.52	58	orf00509	CDS	523227	524669	+	480	BAO93254.1	hypothetical protein BSNT_06839 [Bacillus subtilis subsp. natto BEST195]	P96634|YDCQ_BACSU	Ftsk domain-containing protein YdcQ	ydcQ	Bacillus subtilis (strain 168)	COG1674	D	DNA segregation ATPase FtsK/SpoIIIE and related proteins	--	--	--	--	--	--	--	None	GO:0005886(plasma membrane);GO:0016020(membrane);GO:0016021(integral component of membrane)	GO:0000166(nucleotide binding);GO:0003677(DNA binding);GO:0005524(ATP binding)
Island1	chr	518018	566725	48708	35.52	58	orf00510	CDS	524662	525720	+	352	WP_063335932.1	DNA relaxase NicK [Bacillus subtilis]	P96635|NICK_BACSU	Putative DNA relaxase NicK	nicK	Bacillus subtilis (strain 168)	COG2946	L	DNA relaxase NicK	K07467	rstA1	phage replication initiation protein	None	None	None	None	--	--	--
Island1	chr	518018	566725	48708	35.52	58	orf00511	CDS	526048	526251	+	67	WP_032730577.1	hypothetical protein [Bacillus subtilis]	P96637|YDCT_BACSU	Uncharacterized protein YdcT	ydcT	Bacillus subtilis (strain 168)	--	--	--	--	--	--	--	--	--	--	--	--	--
Island1	chr	518018	566725	48708	35.52	58	orf00512	CDS	526324	527268	+	314	WP_071277254.1	hypothetical protein [Bacillus aryabhattai]	--	--	--	--	--	--	--	--	--	--	--	--	--	--	--	--	--
Island1	chr	518018	566725	48708	35.52	58	orf00513	CDS	527378	527596	+	72	AIC38861.1	hypothetical protein BSUA_00541 [Bacillus subtilis subsp. subtilis str. JH642 substr. AG174]	P96638|YDDA_BACSU	Uncharacterized protein YddA	yddA	Bacillus subtilis (strain 168)	--	--	--	--	--	--	--	--	--	--	--	--	--
Island1	chr	518018	566725	48708	35.52	58	orf00514	CDS	527586	528650	+	354	WP_048353661.1	conjugal transfer protein [Bacillus glycinifermentans]	O31491|YDDB_BACSU	Uncharacterized protein YddB	yddB	Bacillus subtilis (strain 168)	--	--	--	--	--	--	--	--	--	--	--	--	--
Island1	chr	518018	566725	48708	35.52	58	orf00515	CDS	528662	528910	+	82	WP_060563125.1	hypothetical protein [Bacillus velezensis]	P96640|YDDC_BACSU	Uncharacterized protein YddC	yddC	Bacillus subtilis (strain 168)	--	--	--	--	--	--	--	--	--	--	None	GO:0005886(plasma membrane);GO:0016020(membrane);GO:0016021(integral component of membrane)	None
Island1	chr	518018	566725	48708	35.52	58	orf00516	CDS	528935	529447	+	170	WP_049635833.1	conjugal transfer protein [Bacillus sp. FJAT-27445]	P96641|YDDD_BACSU	Uncharacterized protein YddD	yddD	Bacillus subtilis (strain 168)	--	--	--	--	--	--	--	--	--	--	--	--	--
Island1	chr	518018	566725	48708	35.52	58	orf00517	CDS	529437	531830	+	797	WP_044430152.1	hypothetical protein [Bacillus subtilis]	P96642|YDDE_BACSU	Uncharacterized protein YddE	yddE	Bacillus subtilis (strain 168)	COG0433	L	Archaeal DNA helicase HerA or a related bacterial ATPase, contains HAS-barrel and ATPase domains	--	--	--	--	--	--	--	--	--	--
Island1	chr	518018	566725	48708	35.52	58	orf00518	CDS	531848	532174	+	108	WP_014662881.1	MULTISPECIES: hypothetical protein [Bacillus]	P96643|YDDF_BACSU	Uncharacterized protein YddF	yddF	Bacillus subtilis (strain 168)	--	--	--	--	--	--	--	--	--	--	--	--	--
Island1	chr	518018	566725	48708	35.52	58	orf00519	CDS	532187	534628	+	813	WP_044430145.1	membrane protein [Bacillus subtilis]	P96644|YDDG_BACSU	Uncharacterized membrane protein YddG	yddG	Bacillus subtilis (strain 168)	COG5644	S	U3 small nucleolar RNA-associated protein 14	--	--	--	--	--	--	--	--	--	--
Island1	chr	518018	566725	48708	35.52	58	orf00520	CDS	534652	535614	+	320	WP_032730587.1	MULTISPECIES: endopeptidase [Bacillus]	P96645|YDDH_BACSU	Probable endopeptidase YddH	yddH	Bacillus subtilis (strain 168)	COG0741|COG0791	M|M	Soluble lytic murein transglycosylase and related regulatory proteins (some contain LysM/invasin domains)|Cell wall-associated hydrolase, NlpC family	--	--	--	--	--	--	--	--	--	--
Island1	chr	518018	566725	48708	35.52	58	orf00521	CDS	535629	536135	+	168	KFI04995.1	hypothetical protein JN25_00435 [Bacillus sp. BSC154]	P96646|YDDI_BACSU	Uncharacterized protein YddI	yddI	Bacillus subtilis (strain 168)	--	--	--	--	--	--	--	--	--	--	--	--	--
Island1	chr	518018	566725	48708	35.52	58	orf00522	CDS	536189	536581	+	130	WP_014479270.1	hypothetical protein [Bacillus subtilis]	P96647|YDDJ_BACSU	Uncharacterized protein YddJ	yddJ	Bacillus subtilis (strain 168)	--	--	--	--	--	--	--	--	--	--	--	--	--
Island1	chr	518018	566725	48708	35.52	58	orf00523	CDS	537044	538141	+	365	WP_060399088.1	beta-mannosidase [Bacillus subtilis]	O05512|MANB_BACSU	Mannan endo-1,4-beta-mannosidase	gmuG	Bacillus subtilis (strain 168)	COG4124	G	Beta-mannanase	K01218	gmuG	mannan endo-1,4-beta-mannosidase [EC:3.2.1.78]	ko00051|ko02024	Fructose and mannose metabolism|Quorum sensing	Carbohydrate metabolism|Cellular community - prokaryotes	Metabolism|Cellular Processes	GO:0005975(carbohydrate metabolic process);GO:0006080(substituted mannan metabolic process)	None	GO:0004553(hydrolase activity, hydrolyzing O-glycosyl compounds);GO:0016985(mannan endo-1,4-beta-mannosidase activity)
Island1	chr	518018	566725	48708	35.52	58	orf00524	CDS	538512	539687	+	391	WP_032730591.1	aspartate phosphatase [Bacillus subtilis]	P96649|RAPI_BACSU	Response regulator aspartate phosphatase I	rapI	Bacillus subtilis (strain 168)	COG0457	R	Tetratricopeptide (TPR) repeat	K06367	rapI	response regulator aspartate phosphatase I [EC:3.1.-.-]	None	None	None	None	None	None	GO:0004721(phosphoprotein phosphatase activity);GO:0016787(hydrolase activity)
Island1	chr	518018	566725	48708	35.52	58	orf00525	CDS	539644	539766	+	40	KIU10758.1	secreted regulator of the activity of phosphatase RapI [Bacillus subtilis]	O31492|PHRI_BACSU	Phosphatase RapI inhibitor	phrI	Bacillus subtilis (strain 168)	--	--	--	K06357	phrI	phosphatase RapI regulator	None	None	None	None	--	--	--
Island1	chr	518018	566725	48708	35.52	58	orf00526	CDS	539819	541126	-	435	WP_075422225.1	hypothetical protein [Bacillus megaterium]	--	--	--	--	--	--	--	--	--	--	--	--	--	--	None	GO:0016020(membrane);GO:0016021(integral component of membrane)	None
Island1	chr	518018	566725	48708	35.52	58	orf00527	CDS	541492	542208	-	238	KIO57068.1	hypothetical protein B4143_0502 [Bacillus subtilis]	P96629|INT_BACSU	ICEBs1 integrase	int	Bacillus subtilis (strain 168)	COG0582	LX	Integrase	--	--	--	--	--	--	--	--	--	--
Island1	chr	518018	566725	48708	35.52	58	orf00528	CDS	542542	542664	+	40	KIO57069.1	hypothetical protein B4143_0503 [Bacillus subtilis]	P96647|YDDJ_BACSU	Uncharacterized protein YddJ	yddJ	Bacillus subtilis (strain 168)	--	--	--	--	--	--	--	--	--	--	--	--	--
Island1	chr	518018	566725	48708	35.52	58	orf00529	CDS	542758	545307	-	849	WP_041850728.1	MULTISPECIES: hypothetical protein [Bacillus]	--	--	--	--	COG1061|COG1199	KL|L	Superfamily II DNA or RNA helicase|Rad3-related DNA helicase	--	--	--	--	--	--	--	--	--	--
Island1	chr	518018	566725	48708	35.52	58	orf00530	CDS	545602	545781	+	59	WP_041850729.1	MULTISPECIES: hypothetical protein [Bacillus]	P96649|RAPI_BACSU	Response regulator aspartate phosphatase I	rapI	Bacillus subtilis (strain 168)	COG0457	R	Tetratricopeptide (TPR) repeat	K06367	rapI	response regulator aspartate phosphatase I [EC:3.1.-.-]	None	None	None	None	--	--	--
Island1	chr	518018	566725	48708	35.52	58	orf00531	CDS	545876	546001	+	41	AFI27079.1	helix-turn-helix domain-containing protein [Bacillus sp. JS]	--	--	--	--	COG1396	K	Transcriptional regulator, contains XRE-family HTH domain	--	--	--	--	--	--	--	--	--	--
Island1	chr	518018	566725	48708	35.52	58	orf00532	CDS	546550	548316	+	588	WP_041850730.1	MULTISPECIES: hypothetical protein [Bacillus]	--	--	--	--	--	--	--	--	--	--	--	--	--	--	--	--	--
Island1	chr	518018	566725	48708	35.52	58	orf00533	CDS	548583	549026	-	147	WP_041850731.1	MULTISPECIES: hypothetical protein [Bacillus]	O34596|YOBK_BACSU	Antitoxin YobK	yobK	Bacillus subtilis (strain 168)	--	--	--	--	--	--	--	--	--	--	--	--	--
Island1	chr	518018	566725	48708	35.52	58	orf00534	CDS	549050	549568	-	172	WP_041850732.1	MULTISPECIES: hypothetical protein [Bacillus]	--	--	--	--	--	--	--	--	--	--	--	--	--	--	--	--	--
Island1	chr	518018	566725	48708	35.52	58	orf00535	CDS	549579	551300	-	573	WP_041850733.1	MULTISPECIES: hypothetical protein [Bacillus]	O34330|YOBL_BACSU	Ribonuclease YobL	yobL	Bacillus subtilis (strain 168)	COG5444	V	Predicted ribonuclease, toxin component of the YeeF-YezG toxin-antitoxin module	--	--	--	--	--	--	--	--	--	--
Island1	chr	518018	566725	48708	35.52	58	orf00536	CDS	551544	552842	+	432	KIO57076.1	hypothetical protein B4143_0510 [Bacillus subtilis]	--	--	--	--	COG3183	V	Predicted restriction endonuclease, HNH family	K07451	mcrA	5-methylcytosine-specific restriction enzyme A [EC:3.1.21.-]	None	None	None	None	None	None	GO:0003676(nucleic acid binding);GO:0004519(endonuclease activity)
Island1	chr	518018	566725	48708	35.52	58	orf00537	CDS	553172	553309	-	45	KIO57077.1	hypothetical protein B4143_0511 [Bacillus subtilis]	--	--	--	--	--	--	--	--	--	--	--	--	--	--	--	--	--
Island1	chr	518018	566725	48708	35.52	58	orf00538	CDS	553495	553749	+	84	KIO57078.1	hypothetical protein B4143_0512 [Bacillus subtilis]	Q57720|Y272_METJA	Uncharacterized HTH-type transcriptional regulator MJ0272	MJ0272	Methanocaldococcus jannaschii (strain ATCC 43067 / DSM 2661 / JAL-1 / JCM 10045 / NBRC 100440)	COG1476	K	DNA-binding transcriptional regulator, XRE-family HTH domain	K07729	K07729	putative transcriptional regulator	None	None	None	None	--	--	--
Island1	chr	518018	566725	48708	35.52	58	orf00539	CDS	553746	554099	+	117	WP_033883540.1	MULTISPECIES: hypothetical protein [Bacillus]	--	--	--	--	--	--	--	--	--	--	--	--	--	--	--	--	--
Island1	chr	518018	566725	48708	35.52	58	orf00540	CDS	554532	555560	-	342	WP_041850734.1	MULTISPECIES: fatty acid desaturase [Bacillus]	O34653|DES_BACSU	Fatty acid desaturase	des	Bacillus subtilis (strain 168)	COG3239	I	Fatty acid desaturase	K10255	FAD6, desA	acyl-lipid omega-6 desaturase (Delta-12 desaturase) [EC:1.14.19.23 1.14.19.45]	ko02020	Two-component system	Signal transduction	Environmental Information Processing	--	--	--
Island1	chr	518018	566725	48708	35.52	58	orf00541	CDS	556268	556468	+	66	WP_003234247.1	MULTISPECIES: cold-shock protein CspC [Bacillus]	P39158|CSPC_BACSU	Cold shock protein CspC	cspC	Bacillus subtilis (strain 168)	COG1278	K	Cold shock protein, CspA family	K03704	cspA	cold shock protein	None	None	None	None	GO:0006351(transcription, DNA-templated);GO:0006355(regulation of transcription, DNA-templated)	GO:0005737(cytoplasm)	GO:0003676(nucleic acid binding);GO:0003677(DNA binding)
Island1	chr	518018	566725	48708	35.52	58	orf00542	CDS	557155	557631	-	158	WP_003244080.1	CarD family transcriptional regulator [Bacillus subtilis]	P96659|YDEB_BACSU	Putative transcription factor YdeB	ydeB	Bacillus subtilis (strain 168)	COG1329	K	RNA polymerase-interacting regulator, CarD/CdnL/TRCF family	K07736	carD	CarD family transcriptional regulator	None	None	None	None	--	--	--
Island1	chr	518018	566725	48708	35.52	58	orf00543	CDS	557889	558005	-	38	KIO57083.1	hypothetical protein B4143_0517 [Bacillus subtilis]	--	--	--	--	--	--	--	--	--	--	--	--	--	--	--	--	--
Island1	chr	518018	566725	48708	35.52	58	orf00544	CDS	558184	558999	-	271	KIO57084.1	hypothetical protein B4143_0518 [Bacillus subtilis]	O31493|YDZE_BACSU	Putative permease-like protein YdzE	ydzE	Bacillus subtilis (strain 168)	COG0697	GER	Permease of the drug/metabolite transporter (DMT) superfamily	--	--	--	--	--	--	--	--	--	--
Island1	chr	518018	566725	48708	35.52	58	orf00545	CDS	559299	560174	-	291	WP_041850736.1	MULTISPECIES: AraC family transcriptional regulator [Bacillus]	P96660|YDEC_BACSU	Uncharacterized HTH-type transcriptional regulator YdeC	ydeC	Bacillus subtilis (strain 168)	COG1917|COG2207	R|K	Cupin domain protein related to quercetin dioxygenase|AraC-type DNA-binding domain and AraC-containing proteins	--	--	--	--	--	--	--	--	--	--
Island1	chr	518018	566725	48708	35.52	58	orf00546	CDS	560287	561246	+	319	WP_041850737.1	MULTISPECIES: EamA family transporter [Bacillus]	P96661|YDED_BACSU	Uncharacterized transporter YdeD	ydeD	Bacillus subtilis (strain 168)	COG0697	GER	Permease of the drug/metabolite transporter (DMT) superfamily	--	--	--	--	--	--	--	GO:0006810(transport)	GO:0005886(plasma membrane);GO:0016020(membrane);GO:0016021(integral component of membrane)	None
Island1	chr	518018	566725	48708	35.52	58	orf00547	CDS	561299	561412	+	37	KIO57087.1	hypothetical protein B4143_0521 [Bacillus subtilis]	--	--	--	--	--	--	--	--	--	--	--	--	--	--	--	--	--
Island1	chr	518018	566725	48708	35.52	58	orf00548	CDS	561399	562271	-	290	WP_041850738.1	MULTISPECIES: AraC family transcriptional regulator [Bacillus]	P96662|YDEE_BACSU	Uncharacterized HTH-type transcriptional regulator YdeE	ydeE	Bacillus subtilis (strain 168)	COG2207|COG3708	K|K	AraC-type DNA-binding domain and AraC-containing proteins|Predicted transcriptional regulator YdeE, contains AraC-type DNA-binding domain	K13653	K13653	AraC family transcriptional regulator	None	None	None	None	GO:0006355(regulation of transcription, DNA-templated)	None	GO:0003677(DNA binding);GO:0003700(DNA-binding transcription factor activity);GO:0043565(sequence-specific DNA binding)
Island1	chr	518018	566725	48708	35.52	58	orf00549	CDS	562498	563886	+	462	WP_029317373.1	MULTISPECIES: GntR family transcriptional regulator [Bacillus]	P96663|YDEF_BACSU	Uncharacterized HTH-type transcriptional regulator YdeF	ydeF	Bacillus subtilis (strain 168)	COG1167	KE	DNA-binding transcriptional regulator, MocR family, contains an aminotransferase domain	--	--	--	--	--	--	--	--	--	--
Island1	chr	518018	566725	48708	35.52	58	orf00550	CDS	563999	565288	+	429	KIO57090.1	hypothetical protein B4143_0524 [Bacillus subtilis]	P96664|YDEG_BACSU	Uncharacterized MFS-type transporter YdeG	ydeG	Bacillus subtilis (strain 168)	COG0477	GEPR	MFS family permease	--	--	--	--	--	--	--	--	--	--
Island1	chr	518018	566725	48708	35.52	58	orf00551	CDS	565519	565893	+	124	WP_029317371.1	MULTISPECIES: hypothetical protein [Bacillus]	P96665|YDEH_BACSU	Uncharacterized membrane protein YdeH	ydeH	Bacillus subtilis (strain 168)	--	--	--	--	--	--	--	--	--	--	--	--	--
Island1	chr	518018	566725	48708	35.52	58	orf00552	CDS	566132	566725	+	197	WP_015715291.1	MULTISPECIES: hypothetical protein [Bacillus]	P96666|YDEI_BACSU	Uncharacterized protein YdeI	ydeI	Bacillus subtilis (strain 168)	COG4430	S	Uncharacterized conserved protein YdeI, YjbR/CyaY-like superfamily, DUF1801 family	--	--	--	--	--	--	--	--	--	--
Island2	chr	1862576	1892307	29732	36.52	37	orf01875	CDS	1862576	1863910	+	444	4S0R_A	Chain A, Structure Of Gs-tnra Complex >4S0R_B Chain B, Structure Of Gs-tnra Complex >4S0R_C Chain C, Structure Of Gs-tnra Complex >4S0R_D Chain D, Structure Of Gs-tnra Complex >4S0R_E Chain E, Structure Of Gs-tnra Complex >4S0R_F Chain F, Structure Of Gs-tnra Complex >4S0R_G Chain G, Structure Of Gs-tnra Complex >4S0R_H Chain H, Structure Of Gs-tnra Complex >4S0R_I Chain I, Structure Of Gs-tnra C…	P12425|GLN1A_BACSU	Glutamine synthetase	glnA	Bacillus subtilis (strain 168)	COG0174	E	Glutamine synthetase	K01915	glnA, GLUL	glutamine synthetase [EC:6.3.1.2]	ko00220|ko00250|ko00630|ko00910|ko02020|ko04217|ko04724|ko04727	Arginine biosynthesis|Alanine, aspartate and glutamate metabolism|Glyoxylate and dicarboxylate metabolism|Nitrogen metabolism|Two-component system|Necroptosis|Glutamatergic synapse|GABAergic synapse	Amino acid metabolism|Amino acid metabolism|Carbohydrate metabolism|Energy metabolism|Signal transduction|Cell growth and death|Nervous system|Nervous system	Metabolism|Metabolism|Metabolism|Metabolism|Environmental Information Processing|Cellular Processes|Organismal Systems|Organismal Systems	GO:0006542(glutamine biosynthetic process);GO:0006807(nitrogen compound metabolic process);GO:0009399(nitrogen fixation)	GO:0005737(cytoplasm)	GO:0000166(nucleotide binding);GO:0003824(catalytic activity);GO:0004356(glutamate-ammonia ligase activity);GO:0005515(protein binding);GO:0005524(ATP binding);GO:0016874(ligase activity)
Island2	chr	1862576	1892307	29732	36.52	37	orf01876	CDS	1864770	1865258	+	162	WP_041850804.1	MULTISPECIES: hypothetical protein [Bacillus]	O31799|YNZF_BACSU	Uncharacterized protein YnzF	ynzF	Bacillus subtilis (strain 168)	--	--	--	--	--	--	--	--	--	--	--	--	--
Island2	chr	1862576	1892307	29732	36.52	37	orf01877	CDS	1865507	1866580	+	357	WP_041850803.1	MULTISPECIES: hypothetical protein [Bacillus]	O32000|YOKG_BACSU	SPBc2 prophage-derived pesticidal crystal protein-like YokG	yokG	Bacillus subtilis (strain 168)	--	--	--	--	--	--	--	--	--	--	--	--	--
Island2	chr	1862576	1892307	29732	36.52	37	orf01878	CDS	1866711	1866965	+	84	WP_015252034.1	MULTISPECIES: hypothetical protein [Bacillus]	O31800|YNZG_BACSU	UPF0457 protein YnzG	ynzG	Bacillus subtilis (strain 168)	--	--	--	--	--	--	--	--	--	--	--	--	--
Island2	chr	1862576	1892307	29732	36.52	37	orf01879	CDS	1867047	1867580	+	177	WP_041850802.1	MULTISPECIES: SPBc2 prophage-derived protein YokH [Bacillus]	P94480|YNAB_BACSU	Uncharacterized protein YnaB	ynaB	Bacillus subtilis (strain 168)	COG4282	M	Cell wall assembly regulator SMI1	--	--	--	--	--	--	--	--	--	--
Island2	chr	1862576	1892307	29732	36.52	37	orf01880	CDS	1867904	1868416	+	170	WP_041850801.1	MULTISPECIES: N-acetyltransferase [Bacillus]	P94482|YNAD_BACSU	Uncharacterized N-acetyltransferase YnaD	ynaD	Bacillus subtilis (strain 168)	COG1670	JO	Protein N-acetyltransferase, RimJ/RimL family	--	--	--	--	--	--	--	None	None	GO:0004145(diamine N-acetyltransferase activity);GO:0008080(N-acetyltransferase activity);GO:0016740(transferase activity);GO:0016746(transferase activity, transferring acyl groups)
Island2	chr	1862576	1892307	29732	36.52	37	orf01881	CDS	1868977	1869618	+	213	WP_041850800.1	MULTISPECIES: hypothetical protein [Bacillus]	P94483|YNAE_BACSU	Uncharacterized protein YnaE	ynaE	Bacillus subtilis (strain 168)	--	--	--	--	--	--	--	--	--	--	--	--	--
Island2	chr	1862576	1892307	29732	36.52	37	orf01882	CDS	1869785	1870081	+	98	WP_031314953.1	MULTISPECIES: hypothetical protein [Bacillus]	P94484|YNAF_BACSU	Uncharacterized protein YnaF	ynaF	Bacillus subtilis (strain 168)	--	--	--	--	--	--	--	--	--	--	--	--	--
Island2	chr	1862576	1892307	29732	36.52	37	orf01883	CDS	1870124	1870399	+	91	WP_041850799.1	hypothetical protein [Bacillus subtilis]	P94485|YNAG_BACSU	Uncharacterized protein YnaG	ynaG	Bacillus subtilis (strain 168)	--	--	--	--	--	--	--	--	--	--	--	--	--
Island2	chr	1862576	1892307	29732	36.52	37	orf01884	CDS	1870444	1870704	-	86	KIO55694.1	hypothetical protein B4143_0985 [Bacillus subtilis]	--	--	--	--	--	--	--	--	--	--	--	--	--	--	--	--	--
Island2	chr	1862576	1892307	29732	36.52	37	orf01885	CDS	1870862	1871332	+	156	WP_041850798.1	MULTISPECIES: hypothetical protein [Bacillus]	P94487|YNAI_BACSU	Uncharacterized protein YnaI	ynaI	Bacillus subtilis (strain 168)	COG0135	E	Phosphoribosylanthranilate isomerase	--	--	--	--	--	--	--	--	--	--
Island2	chr	1862576	1892307	29732	36.52	37	orf01886	CDS	1872075	1872197	-	40	KZD95090.1	hypothetical protein B4122_0062 [Bacillus subtilis]	--	--	--	--	--	--	--	--	--	--	--	--	--	--	--	--	--
Island2	chr	1862576	1892307	29732	36.52	37	orf01887	CDS	1872196	1873587	+	463	WP_041850797.1	MULTISPECIES: MFS transporter [Bacillus]	P94488|YNAJ_BACSU	Uncharacterized symporter YnaJ	ynaJ	Bacillus subtilis (strain 168)	COG2211	G	Na+/melibiose symporter or related transporter	K03292	TC.GPH	glycoside/pentoside/hexuronide:cation symporter, GPH family	None	None	None	None	GO:0006814(sodium ion transport)	GO:0016020(membrane);GO:0016021(integral component of membrane)	GO:0005215(transporter activity)
Island2	chr	1862576	1892307	29732	36.52	37	orf01888	CDS	1873618	1875219	+	533	WP_041850796.1	MULTISPECIES: glycoside hydrolase 43 family protein [Bacillus]	P94489|XYNB_BACSU	Beta-xylosidase	xynB	Bacillus subtilis (strain 168)	COG3507	G	Beta-xylosidase	K01198	xynB	xylan 1,4-beta-xylosidase [EC:3.2.1.37]	ko00520	Amino sugar and nucleotide sugar metabolism	Carbohydrate metabolism	Metabolism	GO:0005975(carbohydrate metabolic process);GO:0008152(metabolic process)	None	GO:0004553(hydrolase activity, hydrolyzing O-glycosyl compounds);GO:0009044(xylan 1,4-beta-xylosidase activity);GO:0016787(hydrolase activity);GO:0016798(hydrolase activity, acting on glycosyl bonds)
Island2	chr	1862576	1892307	29732	36.52	37	orf01889	CDS	1875357	1876520	-	387	KIO55690.1	hypothetical protein B4143_0981 [Bacillus subtilis]	P94490|XYLR_BACSU	Xylose repressor	xylR	Bacillus subtilis (strain 168)	COG1940	KG	Sugar kinase of the NBD/HSP70 family, may contain an N-terminal HTH domain	--	--	--	--	--	--	--	--	--	--
Island2	chr	1862576	1892307	29732	36.52	37	orf01890	CDS	1876753	1878090	+	445	WP_041850794.1	MULTISPECIES: xylose isomerase [Bacillus]	P0CI80|XYLA_BACSU	Xylose isomerase	xylA	Bacillus subtilis (strain 168)	COG2115	G	Xylose isomerase	K01805	xylA	xylose isomerase [EC:5.3.1.5]	ko00040|ko00051	Pentose and glucuronate interconversions|Fructose and mannose metabolism	Carbohydrate metabolism|Carbohydrate metabolism	Metabolism|Metabolism	GO:0005975(carbohydrate metabolic process);GO:0006098(pentose-phosphate shunt);GO:0042732(D-xylose metabolic process)	GO:0005737(cytoplasm)	GO:0000287(magnesium ion binding);GO:0009045(xylose isomerase activity);GO:0016853(isomerase activity);GO:0046872(metal ion binding)
Island2	chr	1862576	1892307	29732	36.52	37	orf01891	CDS	1878241	1879740	+	499	WP_043940126.1	xylulokinase [Bacillus sp. YP1]	P39211|XYLB_BACSU	Xylulose kinase	xylB	Bacillus subtilis (strain 168)	COG1070	G	Sugar (pentulose or hexulose) kinase	K00854	xylB, XYLB	xylulokinase [EC:2.7.1.17]	ko00040	Pentose and glucuronate interconversions	Carbohydrate metabolism	Metabolism	GO:0005975(carbohydrate metabolic process);GO:0005997(xylulose metabolic process);GO:0016310(phosphorylation);GO:0042732(D-xylose metabolic process)	GO:0005737(cytoplasm)	GO:0000166(nucleotide binding);GO:0004856(xylulokinase activity);GO:0005524(ATP binding);GO:0016301(kinase activity);GO:0016740(transferase activity);GO:0016773(phosphotransferase activity, alcohol group as acceptor)
Island2	chr	1862576	1892307	29732	36.52	37	orf01892	CDS	1880310	1880585	-	91	KIO55687.1	hypothetical protein B4143_0978 [Bacillus subtilis]	P94492|YNCB_BACSU	Endonuclease YncB	yncB	Bacillus subtilis (strain 168)	COG1525	L	Endonuclease YncB, thermonuclease family	K01174	nuc	micrococcal nuclease [EC:3.1.31.1]	None	None	None	None	None	None	GO:0003676(nucleic acid binding);GO:0004518(nuclease activity);GO:0004519(endonuclease activity);GO:0016787(hydrolase activity)
Island2	chr	1862576	1892307	29732	36.52	37	orf01893	CDS	1881112	1882413	+	433	KIO55686.1	hypothetical protein B4143_0977 [Bacillus subtilis]	P94493|YNCC_BACSU	Putative metabolite transport protein YncC	yncC	Bacillus subtilis (strain 168)	COG2814	G	Predicted arabinose efflux permease, MFS family	K06609	iolT	MFS transporter, SP family, major inositol transporter	None	None	None	None	GO:0006810(transport);GO:0055085(transmembrane transport)	GO:0016020(membrane);GO:0016021(integral component of membrane)	GO:0005215(transporter activity);GO:0022857(transmembrane transporter activity)
Island2	chr	1862576	1892307	29732	36.52	37	orf01894	CDS	1882515	1883699	-	394	WP_021479223.1	MULTISPECIES: alanine racemase 2 [Bacillus]	P94494|ALR2_BACSU	Alanine racemase 2	alr2	Bacillus subtilis (strain 168)	COG0787	M	Alanine racemase	K01775	alr	alanine racemase [EC:5.1.1.1]	ko00473|ko01502	D-Alanine metabolism|Vancomycin resistance	Metabolism of other amino acids|Drug resistance: Antimicrobial	Metabolism|Human Diseases	GO:0006522(alanine metabolic process);GO:0030632(D-alanine biosynthetic process)	None	GO:0003824(catalytic activity);GO:0008784(alanine racemase activity);GO:0016853(isomerase activity);GO:0030170(pyridoxal phosphate binding)
Island2	chr	1862576	1892307	29732	36.52	37	orf01895	CDS	1884130	1884555	-	141	WP_014479913.1	MULTISPECIES: hypothetical protein [Bacillus]	--	--	--	--	--	--	--	--	--	--	--	--	--	--	--	--	--
Island2	chr	1862576	1892307	29732	36.52	37	orf01896	CDS	1884984	1885445	+	153	WP_029317844.1	MULTISPECIES: hypothetical protein [Bacillus]	P94495|YNCE_BACSU	Uncharacterized protein YncE	yncE	Bacillus subtilis (strain 168)	--	--	--	--	--	--	--	--	--	--	--	--	--
Island2	chr	1862576	1892307	29732	36.52	37	orf01897	CDS	1885475	1885909	+	144	WP_003245820.1	MULTISPECIES: deoxyuridine 5&apos;-triphosphate nucleotidohydrolase [Bacillus]	O31801|YNCF_BACSU	Probable deoxyuridine 5&apos;-triphosphate nucleotidohydrolase YncF	yncF	Bacillus subtilis (strain 168)	COG0756	FV	dUTPase	K01520	dut, DUT	dUTP pyrophosphatase [EC:3.6.1.23]	ko00240|ko00983	Pyrimidine metabolism|Drug metabolism - other enzymes	Nucleotide metabolism|Xenobiotics biodegradation and metabolism	Metabolism|Metabolism	GO:0006226(dUMP biosynthetic process);GO:0009117(nucleotide metabolic process);GO:0046080(dUTP metabolic process);GO:0046081(dUTP catabolic process)	GO:0005737(cytoplasm)	GO:0000287(magnesium ion binding);GO:0004170(dUTP diphosphatase activity);GO:0016787(hydrolase activity);GO:0046872(metal ion binding)
Island2	chr	1862576	1892307	29732	36.52	37	orf01898	CDS	1886140	1886634	-	164	CCU58373.1	hypothetical protein BSUBE1_1742 [Bacillus subtilis E1]	--	--	--	--	--	--	--	--	--	--	--	--	--	--	--	--	--
Island2	chr	1862576	1892307	29732	36.52	37	orf01899	CDS	1886722	1886880	+	52	EME07094.1	hypothetical protein BS732_2567 [Bacillus subtilis MB73/2]	--	--	--	--	--	--	--	--	--	--	--	--	--	--	--	--	--
Island2	chr	1862576	1892307	29732	36.52	37	orf01900	CDS	1886881	1887045	+	54	BAI85443.1	hypothetical protein BSNT_08343 [Bacillus subtilis subsp. natto BEST195]	--	--	--	--	--	--	--	--	--	--	--	--	--	--	--	--	--
Island2	chr	1862576	1892307	29732	36.52	37	orf01901	CDS	1887321	1888160	+	279	WP_041850791.1	MULTISPECIES: thymidylate synthase [Bacillus]	Q5D189|TYSY_BACNA	Thymidylate synthase	thyA	Bacillus subtilis subsp. natto	COG0207	F	Thymidylate synthase	K00560	thyA, TYMS	thymidylate synthase [EC:2.1.1.45]	ko00240|ko00670|ko01523	Pyrimidine metabolism|One carbon pool by folate|Antifolate resistance	Nucleotide metabolism|Metabolism of cofactors and vitamins|Drug resistance: Antineoplastic	Metabolism|Metabolism|Human Diseases	GO:0006231(dTMP biosynthetic process);GO:0006235(dTTP biosynthetic process);GO:0009165(nucleotide biosynthetic process);GO:0032259(methylation)	GO:0005737(cytoplasm)	GO:0004799(thymidylate synthase activity);GO:0008168(methyltransferase activity);GO:0016740(transferase activity)
Island2	chr	1862576	1892307	29732	36.52	37	orf01902	CDS	1888613	1889332	-	239	WP_041850790.1	MULTISPECIES: hypothetical protein [Bacillus]	O31803|YNCM_BACSU	Uncharacterized protein YncM	yncM	Bacillus subtilis (strain 168)	--	--	--	--	--	--	--	--	--	--	--	--	--
Island2	chr	1862576	1892307	29732	36.52	37	orf01903	CDS	1889495	1889851	-	118	WP_015713993.1	MULTISPECIES: hypothetical protein [Bacillus]	C0H417|YNZK_BACSU	Uncharacterized membrane protein YnzK	ynzK	Bacillus subtilis (strain 168)	--	--	--	--	--	--	--	--	--	--	None	GO:0016020(membrane);GO:0016021(integral component of membrane)	None
Island2	chr	1862576	1892307	29732	36.52	37	orf01904	CDS	1890098	1890295	-	65	--	--	P07790|COTC_BACSU	Spore coat protein C	cotC	Bacillus subtilis (strain 168)	--	--	--	K06326	cotC	spore coat protein C	None	None	None	None	--	--	--
Island2	chr	1862576	1892307	29732	36.52	37	orf01905	CDS	1890318	1890452	-	44	ERI45400.1	hypothetical protein N880_00105 [Bacillus sp. EGD-AK10]	--	--	--	--	--	--	--	--	--	--	--	--	--	--	--	--	--
Island2	chr	1862576	1892307	29732	36.52	37	orf01906	CDS	1890471	1890659	-	62	WP_003231634.1	MULTISPECIES: protein translocase TatA [Bacillus]	O31804|TATAC_BACSU	Sec-independent protein translocase protein TatAc	tatAc	Bacillus subtilis (strain 168)	COG1826	U	Sec-independent protein translocase protein TatA	K03116	tatA	sec-independent protein translocase protein TatA	ko03060|ko03070	Protein export|Bacterial secretion system	Folding, sorting and degradation|Membrane transport	Genetic Information Processing|Environmental Information Processing	GO:0006810(transport);GO:0009306(protein secretion);GO:0015031(protein transport);GO:0043953(protein transport by the Tat complex)	GO:0005886(plasma membrane);GO:0005887(integral component of plasma membrane);GO:0016020(membrane);GO:0016021(integral component of membrane);GO:0033281(TAT protein transport complex)	GO:0008320(protein transmembrane transporter activity);GO:0008565(protein transporter activity)
Island2	chr	1862576	1892307	29732	36.52	37	orf01907	CDS	1890738	1890914	+	58	ADV92671.1	hypothetical protein BSn5_00175 [Bacillus subtilis BSn5]	--	--	--	--	--	--	--	--	--	--	--	--	--	--	--	--	--
Island2	chr	1862576	1892307	29732	36.52	37	orf01908	CDS	1891091	1891312	+	73	WP_068488601.1	hypothetical protein, partial [Planococcus maritimus]	O31805|YNDA_BACSU	Uncharacterized protein YndA	yndA	Bacillus subtilis (strain 168)	--	--	--	--	--	--	--	--	--	--	--	--	--
Island2	chr	1862576	1892307	29732	36.52	37	orf01909	CDS	1891376	1891810	-	144	WP_041850789.1	MULTISPECIES: hypothetical protein [Bacillus]	O31806|YNDB_BACSU	Uncharacterized protein YndB	yndB	Bacillus subtilis (strain 168)	COG3832	S	Uncharacterized conserved protein YndB, AHSA1/START domain	--	--	--	--	--	--	--	GO:0006950(response to stress)	None	None
Island2	chr	1862576	1892307	29732	36.52	37	orf01910	CDS	1891959	1892081	+	40	ADV92674.1	hypothetical protein BSn5_00190 [Bacillus subtilis BSn5]	--	--	--	--	--	--	--	--	--	--	--	--	--	--	--	--	--
Island2	chr	1862576	1892307	29732	36.52	37	orf01911	CDS	1892119	1892307	+	62	WP_003231626.1	MULTISPECIES: hypothetical protein [Bacillus]	O31807|YNZB_BACSU	Uncharacterized protein YnzB	ynzB	Bacillus subtilis (strain 168)	--	--	--	--	--	--	--	--	--	--	--	--	--
Island3	chr	2498942	2539650	40709	39.28	53	orf02584	CDS	2498942	2499361	-	139	WP_004398596.1	MULTISPECIES: protein ArsC [Bacillus]	P45947|ARSC_BACSU	Arsenate reductase	arsC	Bacillus subtilis (strain 168)	COG0394	T	Protein-tyrosine-phosphatase	K03741	arsC2, arsC	arsenate reductase (thioredoxin) [EC:1.20.4.4]	None	None	None	None	GO:0046685(response to arsenic-containing substance);GO:0055114(oxidation-reduction process)	None	GO:0004725(protein tyrosine phosphatase activity);GO:0016491(oxidoreductase activity);GO:0016740(transferase activity);GO:0016787(hydrolase activity);GO:0030612(arsenate reductase (thioredoxin) activity)
Island3	chr	2498942	2539650	40709	39.28	53	orf02585	CDS	2499373	2500413	-	346	WP_032722149.1	MULTISPECIES: arsenical-resistance protein [Bacillus]	P45946|ARSB_BACSU	Arsenite resistance protein ArsB	arsB	Bacillus subtilis (strain 168)	COG0798	P	Arsenite efflux pump ArsB, ACR3 family	K03325	ACR3, arsB	arsenite transporter	None	None	None	None	None	GO:0016020(membrane);GO:0016021(integral component of membrane)	GO:0015103(inorganic anion transmembrane transporter activity);GO:0015297(antiporter activity)
Island3	chr	2498942	2539650	40709	39.28	53	orf02586	CDS	2500436	2500876	-	146	WP_032722151.1	MULTISPECIES: glyoxalase/bleomycin resistance/dioxygenase family protein [Bacillus]	P45945|YQCK_BACSU	Uncharacterized protein YqcK	yqcK	Bacillus subtilis (strain 168)	COG0346	Q	Catechol 2,3-dioxygenase or other lactoylglutathione lyase family enzyme	--	--	--	--	--	--	--	GO:0046686(response to cadmium ion)	None	None
Island3	chr	2498942	2539650	40709	39.28	53	orf02587	CDS	2500935	2501252	-	105	WP_029318103.1	MULTISPECIES: transcriptional regulator [Bacillus]	P45949|ARSR_BACSU	Arsenical resistance operon repressor	arsR	Bacillus subtilis (strain 168)	COG0640	K	DNA-binding transcriptional regulator, ArsR family	--	--	--	--	--	--	--	GO:0006351(transcription, DNA-templated)	None	GO:0003677(DNA binding);GO:0003700(DNA-binding transcription factor activity)
Island3	chr	2498942	2539650	40709	39.28	53	orf02588	CDS	2501624	2502388	-	254	WP_032722154.1	MULTISPECIES: hypothetical protein [Bacillus]	P45944|YQCI_BACSU	Uncharacterized protein YqcI	yqcI	Bacillus subtilis (strain 168)	COG3403	S	Uncharacterized protein YcgG, contains conserved FPC and CPF motifs	K09190	K09190	uncharacterized protein	None	None	None	None	--	--	--
Island3	chr	2498942	2539650	40709	39.28	53	orf02589	CDS	2502831	2503958	+	375	AIC41038.1	response regulator aspartate phosphatase [Bacillus subtilis subsp. subtilis str. JH642 substr. AG174]	P45943|RAPE_BACSU	Response regulator aspartate phosphatase E	rapE	Bacillus subtilis (strain 168)	COG0457	R	Tetratricopeptide (TPR) repeat	K06363	rapE	response regulator aspartate phosphatase E [EC:3.1.-.-]	ko02024	Quorum sensing	Cellular community - prokaryotes	Cellular Processes	None	None	GO:0004721(phosphoprotein phosphatase activity);GO:0016787(hydrolase activity)
Island3	chr	2498942	2539650	40709	39.28	53	orf02590	CDS	2503948	2504082	+	44	WP_004398770.1	MULTISPECIES: phosphatase RapE inhibitor [Bacillus]	O32025|PHRE_BACSU	Phosphatase RapE inhibitor	phrE	Bacillus subtilis (strain 168)	--	--	--	K06354	phrE	phosphatase RapE regulator	ko02024	Quorum sensing	Cellular community - prokaryotes	Cellular Processes	--	--	--
Island3	chr	2498942	2539650	40709	39.28	53	orf02591	CDS	2504192	2504350	+	52	WP_003245945.1	hypothetical protein [Bacillus subtilis]	O32026|YQZI_BACSU	Uncharacterized protein YqzI	yqzI	Bacillus subtilis (strain 168)	--	--	--	--	--	--	--	--	--	--	--	--	--
Island3	chr	2498942	2539650	40709	39.28	53	orf02592	CDS	2504720	2506315	+	531	WP_004399034.1	MULTISPECIES: ribonuclease YqcG [Bacillus]	P45942|YQCG_BACSU	Ribonuclease YqcG	yqcG	Bacillus subtilis (strain 168)	COG5444	V	Predicted ribonuclease, toxin component of the YeeF-YezG toxin-antitoxin module	--	--	--	--	--	--	--	None	None	GO:0004518(nuclease activity);GO:0016787(hydrolase activity)
Island3	chr	2498942	2539650	40709	39.28	53	orf02593	CDS	2506518	2506637	-	39	EHA31220.1	hypothetical protein BSSC8_16630 [Bacillus subtilis subsp. subtilis str. SC-8]	--	--	--	--	--	--	--	--	--	--	--	--	--	--	--	--	--
Island3	chr	2498942	2539650	40709	39.28	53	orf02594	CDS	2506675	2506908	+	77	EME05978.1	suppressor of fused family protein [Bacillus subtilis MB73/2]	P45941|YQCF_BACSU	Antitoxin YqcF	yqcF	Bacillus subtilis (strain 168)	--	--	--	--	--	--	--	--	--	--	--	--	--
Island3	chr	2498942	2539650	40709	39.28	53	orf02595	CDS	2507169	2507531	-	120	WP_003229947.1	MULTISPECIES: hypothetical protein [Bacillus]	P24809|YQXJ_BACSU	Uncharacterized protein YqxJ	yqxJ	Bacillus subtilis (strain 168)	--	--	--	--	--	--	--	--	--	--	--	--	--
Island3	chr	2498942	2539650	40709	39.28	53	orf02596	CDS	2507547	2508026	-	159	WP_004399085.1	MULTISPECIES: hypothetical protein [Bacillus]	P24812|YQXI_BACSU	Uncharacterized protein YqxI	yqxI	Bacillus subtilis (strain 168)	--	--	--	--	--	--	--	--	--	--	--	--	--
Island3	chr	2498942	2539650	40709	39.28	53	orf02597	CDS	2508191	2509009	-	272	WP_017697459.1	MULTISPECIES: N-acetylmuramoyl-L-alanine amidase [Bacillus]	P24808|CWLA_BACSU	N-acetylmuramoyl-L-alanine amidase CwlA	cwlA	Bacillus subtilis (strain 168)	COG3409|COG5632	M|M	Peptidoglycan-binding (PGRP) domain of peptidoglycan hydrolases|N-acetylmuramoyl-L-alanine amidase CwlA	--	--	--	--	--	--	--	GO:0009253(peptidoglycan catabolic process);GO:0030420(establishment of competence for transformation);GO:0030435(sporulation resulting in formation of a cellular spore);GO:0071555(cell wall organization)	GO:0005576(extracellular region)	GO:0008745(N-acetylmuramoyl-L-alanine amidase activity);GO:0016787(hydrolase activity)
Island3	chr	2498942	2539650	40709	39.28	53	orf02598	CDS	2509054	2509476	-	140	WP_017697460.1	MULTISPECIES: holin [Bacillus]	P24811|YQXH_BACSU	Uncharacterized protein YqxH	yqxH	Bacillus subtilis (strain 168)	COG4824	X	Phage-related holin (Lysis protein)	--	--	--	--	--	--	--	None	GO:0016020(membrane);GO:0016021(integral component of membrane)	None
Island3	chr	2498942	2539650	40709	39.28	53	orf02599	CDS	2509522	2510415	-	297	WP_032722160.1	MULTISPECIES: hypothetical protein [Bacillus]	P24810|YQXG_BACSU	Uncharacterized protein YqxG	yqxG	Bacillus subtilis (strain 168)	--	--	--	--	--	--	--	--	--	--	--	--	--
Island3	chr	2498942	2539650	40709	39.28	53	orf02600	CDS	2510503	2510667	-	54	WP_003229944.1	MULTISPECIES: phage portal protein [Bacillus]	P45940|YQCE_BACSU	Uncharacterized protein YqcE	yqcE	Bacillus subtilis (strain 168)	--	--	--	--	--	--	--	--	--	--	--	--	--
Island3	chr	2498942	2539650	40709	39.28	53	orf02601	CDS	2510664	2510780	-	38	EME06626.1	xkdW family protein [Bacillus subtilis MB73/2]	P45939|YQCD_BACSU	Uncharacterized protein YqcD	yqcD	Bacillus subtilis (strain 168)	--	--	--	--	--	--	--	--	--	--	--	--	--
Island3	chr	2498942	2539650	40709	39.28	53	orf02602	CDS	2511009	2512109	-	366	WP_032722161.1	MULTISPECIES: hypothetical protein [Bacillus]	P45938|YQCC_BACSU	Uncharacterized protein YqcC	yqcC	Bacillus subtilis (strain 168)	--	--	--	--	--	--	--	--	--	--	--	--	--
Island3	chr	2498942	2539650	40709	39.28	53	orf02603	CDS	2512382	2512960	-	192	WP_032722164.1	MULTISPECIES: phage portal protein [Bacillus]	P45936|YQCA_BACSU	Uncharacterized protein YqcA	yqcA	Bacillus subtilis (strain 168)	COG3778	X	Uncharacterized protein YmfQ in lambdoid prophage, DUF2313 family	--	--	--	--	--	--	--	--	--	--
Island3	chr	2498942	2539650	40709	39.28	53	orf02604	CDS	2512944	2513990	-	348	WP_032722165.1	MULTISPECIES: phage portal protein [Bacillus]	P45935|YQBT_BACSU	Uncharacterized protein YqbT	yqbT	Bacillus subtilis (strain 168)	COG3299	X	Uncharacterized phage protein gp47/JayE	--	--	--	--	--	--	--	--	--	--
Island3	chr	2498942	2539650	40709	39.28	53	orf02605	CDS	2513983	2514408	-	141	WP_032722166.1	MULTISPECIES: phage portal protein [Bacillus]	P45934|YQBS_BACSU	Uncharacterized protein YqbS	yqbS	Bacillus subtilis (strain 168)	COG3628	X	Phage baseplate assembly protein W	--	--	--	--	--	--	--	--	--	--
Island3	chr	2498942	2539650	40709	39.28	53	orf02606	CDS	2514421	2514687	-	88	WP_032722167.1	MULTISPECIES: phage portal protein [Bacillus]	P45933|YQBR_BACSU	Uncharacterized protein YqbR	yqbR	Bacillus subtilis (strain 168)	--	--	--	--	--	--	--	--	--	--	--	--	--
Island3	chr	2498942	2539650	40709	39.28	53	orf02607	CDS	2514684	2515664	-	326	WP_032722168.1	MULTISPECIES: hypothetical protein [Bacillus]	P45950|YQBQ_BACSU	Uncharacterized protein YqbQ	yqbQ	Bacillus subtilis (strain 168)	COG0791|COG4193	M|G	Cell wall-associated hydrolase, NlpC family|Beta- N-acetylglucosaminidase	--	--	--	--	--	--	--	--	--	--
Island3	chr	2498942	2539650	40709	39.28	53	orf02608	CDS	2515677	2516336	-	219	AKE24358.1	hypothetical protein BsLM_2560 [Bacillus sp. LM 4-2]	P45932|YQBP_BACSU	Uncharacterized protein YqbP	yqbP	Bacillus subtilis (strain 168)	COG1652	S	Nucleoid-associated protein YgaU, contains BON and LysM domains	--	--	--	--	--	--	--	--	--	--
Island3	chr	2498942	2539650	40709	39.28	53	orf02609	CDS	2516329	2521086	-	1585	WP_043940167.1	MULTISPECIES: hypothetical protein [Bacillus]	P45931|YQBO_BACSU	Uncharacterized protein YqbO	yqbO	Bacillus subtilis (strain 168)	COG3953|COG5280	X|X	SLT domain protein|Phage-related minor tail protein	--	--	--	--	--	--	--	--	--	--
Island3	chr	2498942	2539650	40709	39.28	53	orf02610	CDS	2521089	2521226	-	45	WP_021480099.1	MULTISPECIES: hypothetical protein [Bacillus]	C0H3Z8|XKZB_BACSU	Uncharacterized protein XkzB	xkzB	Bacillus subtilis (strain 168)	--	--	--	--	--	--	--	--	--	--	--	--	--
Island3	chr	2498942	2539650	40709	39.28	53	orf02611	CDS	2521268	2521717	-	149	WP_032722171.1	MULTISPECIES: phage portal protein [Bacillus]	P45930|YQBN_BACSU	Uncharacterized protein YqbN	yqbN	Bacillus subtilis (strain 168)	--	--	--	--	--	--	--	--	--	--	--	--	--
Island3	chr	2498942	2539650	40709	39.28	53	orf02612	CDS	2521863	2522042	+	59	WP_004398662.1	MULTISPECIES: toxic peptide TxpA [Bacillus]	P54373|TXPA_BACSU	Toxin TxpA	txpA	Bacillus subtilis (strain 168)	--	--	--	--	--	--	--	--	--	--	None	GO:0005886(plasma membrane);GO:0016020(membrane);GO:0016021(integral component of membrane)	None
Island3	chr	2498942	2539650	40709	39.28	53	orf02613	CDS	2522765	2523208	-	147	WP_003229930.1	MULTISPECIES: phage portal protein [Bacillus]	P45929|YQBM_BACSU	Uncharacterized protein YqbM	yqbM	Bacillus subtilis (strain 168)	--	--	--	--	--	--	--	--	--	--	--	--	--
Island3	chr	2498942	2539650	40709	39.28	53	orf02614	CDS	2523211	2524611	-	466	WP_003229929.1	MULTISPECIES: phage portal protein [Bacillus]	P45927|YQBK_BACSU	Uncharacterized protein YqbK	yqbK	Bacillus subtilis (strain 168)	--	--	--	--	--	--	--	--	--	--	--	--	--
Island3	chr	2498942	2539650	40709	39.28	53	orf02615	CDS	2524612	2524800	-	62	EHA31199.1	hypothetical protein BSSC8_16420 [Bacillus subtilis subsp. subtilis str. SC-8]	C0H454|YQZN_BACSU	Uncharacterized protein YqzN	yqzN	Bacillus subtilis (strain 168)	--	--	--	--	--	--	--	--	--	--	--	--	--
Island3	chr	2498942	2539650	40709	39.28	53	orf02616	CDS	2524800	2525237	-	145	WP_003229927.1	MULTISPECIES: hypothetical protein [Bacillus]	P45926|YQBJ_BACSU	Uncharacterized protein YqbJ	yqbJ	Bacillus subtilis (strain 168)	--	--	--	--	--	--	--	--	--	--	--	--	--
Island3	chr	2498942	2539650	40709	39.28	53	orf02617	CDS	2525250	2525753	-	167	WP_003246050.1	MULTISPECIES: phage portal protein [Bacillus]	P45925|YQBI_BACSU	Uncharacterized protein YqbI	yqbI	Bacillus subtilis (strain 168)	--	--	--	--	--	--	--	--	--	--	--	--	--
Island3	chr	2498942	2539650	40709	39.28	53	orf02618	CDS	2525750	2526112	-	120	WP_003229925.1	MULTISPECIES: phage portal protein [Bacillus]	P45924|YQBH_BACSU	Uncharacterized protein YqbH	yqbH	Bacillus subtilis (strain 168)	--	--	--	--	--	--	--	--	--	--	--	--	--
Island3	chr	2498942	2539650	40709	39.28	53	orf02619	CDS	2526109	2526504	-	131	WP_004398566.1	MULTISPECIES: hypothetical protein [Bacillus]	P45923|YQBG_BACSU	Uncharacterized protein YqbG	yqbG	Bacillus subtilis (strain 168)	--	--	--	--	--	--	--	--	--	--	--	--	--
Island3	chr	2498942	2539650	40709	39.28	53	orf02620	CDS	2526508	2526819	-	103	WP_003229923.1	MULTISPECIES: hypothetical protein [Bacillus]	P45922|YQBF_BACSU	Uncharacterized protein YqbF	yqbF	Bacillus subtilis (strain 168)	--	--	--	--	--	--	--	--	--	--	GO:0006353(DNA-templated transcription, termination)	None	None
Island3	chr	2498942	2539650	40709	39.28	53	orf02621	CDS	2526830	2527765	-	311	WP_003229922.1	MULTISPECIES: phage portal protein [Bacillus]	P45921|YQBE_BACSU	Uncharacterized protein YqbE	yqbE	Bacillus subtilis (strain 168)	COG4653	X	Predicted phage phi-C31 gp36 major capsid-like protein	--	--	--	--	--	--	--	--	--	--
Island3	chr	2498942	2539650	40709	39.28	53	orf02622	CDS	2527784	2528752	-	322	WP_003229921.1	MULTISPECIES: phage portal protein [Bacillus]	P45920|YQBD_BACSU	Uncharacterized protein YqbD	yqbD	Bacillus subtilis (strain 168)	COG0338	L	Site-specific DNA-adenine methylase	--	--	--	--	--	--	--	None	None	GO:0005515(protein binding)
Island3	chr	2498942	2539650	40709	39.28	53	orf02623	CDS	2528785	2529438	-	217	WP_003229920.1	MULTISPECIES: hypothetical protein [Bacillus]	P45919|YQBC_BACSU	Uncharacterized protein YqbC	yqbC	Bacillus subtilis (strain 168)	--	--	--	--	--	--	--	--	--	--	None	GO:0016020(membrane);GO:0016021(integral component of membrane)	None
Island3	chr	2498942	2539650	40709	39.28	53	orf02624	CDS	2529479	2530396	-	305	WP_004398748.1	MULTISPECIES: hypothetical protein [Bacillus]	P45918|YQBB_BACSU	Uncharacterized protein YqbB	yqbB	Bacillus subtilis (strain 168)	COG2369	S	Uncharacterized conserved protein, contains phage Mu gpF-like domain	--	--	--	--	--	--	--	--	--	--
Island3	chr	2498942	2539650	40709	39.28	53	orf02625	CDS	2530393	2531925	-	510	WP_004398894.1	MULTISPECIES: phage portal protein [Bacillus]	P45917|YQBA_BACSU	Uncharacterized protein YqbA	yqbA	Bacillus subtilis (strain 168)	COG5518	X	Bacteriophage capsid portal protein	--	--	--	--	--	--	--	--	--	--
Island3	chr	2498942	2539650	40709	39.28	53	orf02626	CDS	2531929	2532963	-	344	WP_003229917.1	terminase [Bacillus subtilis]	P45916|YQAT_BACSU	Uncharacterized protein YqaT	yqaT	Bacillus subtilis (strain 168)	COG1783	X	Phage terminase large subunit	K06909	xtmB	phage terminase large subunit	None	None	None	None	GO:0006323(DNA packaging);GO:0019076(viral release from host cell)	None	None
Island3	chr	2498942	2539650	40709	39.28	53	orf02627	CDS	2533217	2533936	-	239	WP_003229916.1	MULTISPECIES: hypothetical protein [Bacillus]	P45915|YQAS_BACSU	Uncharacterized protein YqaS	yqaS	Bacillus subtilis (strain 168)	COG5484	S	Uncharacterized protein YjcR	--	--	--	--	--	--	--	None	None	GO:0003677(DNA binding)
Island3	chr	2498942	2539650	40709	39.28	53	orf02628	CDS	2534004	2534468	-	154	EHA31186.1	hypothetical protein BSSC8_16290 [Bacillus subtilis subsp. subtilis str. SC-8]	P45914|YQAR_BACSU	Uncharacterized protein YqaR	yqaR	Bacillus subtilis (strain 168)	--	--	--	--	--	--	--	--	--	--	None	GO:0016020(membrane);GO:0016021(integral component of membrane)	None
Island3	chr	2498942	2539650	40709	39.28	53	orf02629	CDS	2534612	2535067	-	151	WP_004398775.1	MULTISPECIES: hypothetical protein [Bacillus]	P45948|YQAQ_BACSU	Uncharacterized protein YqaQ	yqaQ	Bacillus subtilis (strain 168)	COG3677	X	Transposase	--	--	--	--	--	--	--	GO:0006352(DNA-templated transcription, initiation);GO:0006355(regulation of transcription, DNA-templated)	None	GO:0003677(DNA binding);GO:0003700(DNA-binding transcription factor activity);GO:0016987(sigma factor activity)
Island3	chr	2498942	2539650	40709	39.28	53	orf02630	CDS	2535265	2536194	+	309	WP_003229913.1	MULTISPECIES: hypothetical protein [Bacillus]	P45913|YQAP_BACSU	Uncharacterized protein YqaP	yqaP	Bacillus subtilis (strain 168)	--	--	--	--	--	--	--	--	--	--	--	--	--
Island3	chr	2498942	2539650	40709	39.28	53	orf02631	CDS	2536268	2536474	-	68	WP_003229912.1	MULTISPECIES: hypothetical protein [Bacillus]	P45912|YQAO_BACSU	Uncharacterized protein YqaO	yqaO	Bacillus subtilis (strain 168)	--	--	--	--	--	--	--	--	--	--	--	--	--
Island3	chr	2498942	2539650	40709	39.28	53	orf02632	CDS	2536556	2536900	-	114	EME06462.1	endodeoxyribonuclease RusA family protein [Bacillus subtilis MB73/2]	P45911|YQAN_BACSU	Uncharacterized protein YqaN	yqaN	Bacillus subtilis (strain 168)	COG4570	L	Holliday junction resolvase RusA (prophage-encoded endonuclease)	--	--	--	--	--	--	--	GO:0006281(DNA repair);GO:0006310(DNA recombination)	None	GO:0000287(magnesium ion binding)
Island3	chr	2498942	2539650	40709	39.28	53	orf02633	CDS	2537080	2537223	-	47	WP_004398822.1	hypothetical protein [Bacillus subtilis]	C0H455|YQZO_BACSU	Uncharacterized protein YqzO	yqzO	Bacillus subtilis (strain 168)	--	--	--	--	--	--	--	--	--	--	--	--	--
Island3	chr	2498942	2539650	40709	39.28	53	orf02634	CDS	2537220	2537936	-	238	EHA31180.1	hypothetical protein BSSC8_16230 [Bacillus subtilis subsp. subtilis str. SC-8]	P45910|YQAM_BACSU	Uncharacterized protein YqaM	yqaM	Bacillus subtilis (strain 168)	COG1484	L	DNA replication protein DnaC	--	--	--	--	--	--	--	--	--	--
Island3	chr	2498942	2539650	40709	39.28	53	orf02635	CDS	2538043	2538435	-	130	EME06389.1	dnaD domain protein [Bacillus subtilis MB73/2]	P45909|YQAL_BACSU	Uncharacterized protein YqaL	yqaL	Bacillus subtilis (strain 168)	COG3935	L	DNA replication protein DnaD	--	--	--	--	--	--	--	None	None	GO:0003677(DNA binding)
Island3	chr	2498942	2539650	40709	39.28	53	orf02636	CDS	2538796	2539650	-	284	WP_003229907.1	MULTISPECIES: hypothetical protein [Bacillus]	P45908|YQAK_BACSU	Uncharacterized protein YqaK	yqaK	Bacillus subtilis (strain 168)	COG3723	L	Recombinational DNA repair protein RecT	K07455	recT	recombination protein RecT	None	None	None	None	GO:0006259(DNA metabolic process)	None	GO:0003677(DNA binding)
Island4	chr	2749633	2820338	70706	47.36	89	orf02864	CDS	2749633	2750088	+	151	WP_038827686.1	MULTISPECIES: N-acetyltransferase [Bacillus]	P94562|YSNE_BACSU	Uncharacterized N-acetyltransferase YsnE	ysnE	Bacillus subtilis (strain 168)	COG0454	KR	N-acetyltransferase, GNAT superfamily (includes histone acetyltransferase HPA2)	K03829	yedL	putative acetyltransferase [EC:2.3.1.-]	None	None	None	None	None	None	GO:0008080(N-acetyltransferase activity);GO:0016740(transferase activity);GO:0016746(transferase activity, transferring acyl groups)
Island4	chr	2749633	2820338	70706	47.36	89	orf02865	CDS	2750112	2750270	+	52	WP_014480480.1	MULTISPECIES: hypothetical protein [Bacillus]	--	--	--	--	--	--	--	--	--	--	--	--	--	--	--	--	--
Island4	chr	2749633	2820338	70706	47.36	89	orf02866	CDS	2750272	2751093	+	273	WP_041850187.1	MULTISPECIES: stress protein [Bacillus]	P94560|YSNF_BACSU	Stress response protein YsnF	ysnF	Bacillus subtilis (strain 168)	COG3861	S	Stress response protein YsnF (function unknown)	--	--	--	--	--	--	--	--	--	--
Island4	chr	2749633	2820338	70706	47.36	89	trna59	tRNA-Arg(TCT)	2751152	2751268	-	--	--	--	--	--	--	--	--	--	--	--	--	--	--	--	--	--	--	--	--
Island4	chr	2749633	2820338	70706	47.36	89	orf02867	CDS	2751379	2752215	-	278	WP_059336154.1	hypothetical protein [[Brevibacterium] halotolerans]	--	--	--	--	COG1522	K	DNA-binding transcriptional regulator, Lrp family	--	--	--	--	--	--	--	--	--	--
Island4	chr	2749633	2820338	70706	47.36	89	orf02868	CDS	2752342	2752536	+	64	WP_061801082.1	transcriptional regulator [Bacillus circulans]	--	--	--	--	COG3655	K	DNA-binding transcriptional regulator, XRE family	K07727	K07727	putative transcriptional regulator	None	None	None	None	--	--	--
Island4	chr	2749633	2820338	70706	47.36	89	orf02869	CDS	2752533	2753162	-	209	WP_014480973.1	hypothetical protein [Bacillus subtilis]	--	--	--	--	--	--	--	--	--	--	--	--	--	--	--	--	--
Island4	chr	2749633	2820338	70706	47.36	89	orf02870	CDS	2753149	2754606	-	485	WP_041056753.1	chromosome partitioning protein ParA [Bacillus subtilis]	Q88V72|FTSK_LACPL	DNA translocase FtsK	ftsK	Lactobacillus plantarum (strain ATCC BAA-793 / NCIMB 8826 / WCFS1)	COG1674	D	DNA segregation ATPase FtsK/SpoIIIE and related proteins	K03466	ftsK, spoIIIE	DNA segregation ATPase FtsK/SpoIIIE, S-DNA-T family	None	None	None	None	None	None	GO:0000166(nucleotide binding);GO:0003677(DNA binding);GO:0005524(ATP binding)
Island4	chr	2749633	2820338	70706	47.36	89	orf02871	CDS	2755138	2755473	+	111	WP_059336160.1	hypothetical protein [[Brevibacterium] halotolerans]	O31991|YOLD_BACSU	SPBc2 prophage-derived uncharacterized protein YolD	yolD	Bacillus subtilis (strain 168)	--	--	--	--	--	--	--	--	--	--	--	--	--
Island4	chr	2749633	2820338	70706	47.36	89	orf02872	CDS	2755492	2755671	-	59	WP_024572032.1	hypothetical protein [Bacillus subtilis]	--	--	--	--	--	--	--	--	--	--	--	--	--	--	None	GO:0016020(membrane);GO:0016021(integral component of membrane)	None
Island4	chr	2749633	2820338	70706	47.36	89	orf02873	CDS	2755939	2756196	-	85	WP_017695214.1	MULTISPECIES: holin [Bacillus subtilis group]	Q37977|HOLI_BPA50	Holin	hol	Listeria phage A500	--	--	--	--	--	--	--	--	--	--	None	GO:0016020(membrane);GO:0016021(integral component of membrane)	None
Island4	chr	2749633	2820338	70706	47.36	89	orf02874	CDS	2756215	2756928	-	237	WP_048355880.1	hypothetical protein [Bacillus glycinifermentans]	Q37976|AEPE_BPA18	L-alanyl-D-glutamate peptidase	ply	Listeria phage A118	COG1388|COG3409|COG5632	M|M|M	LysM repeat|Peptidoglycan-binding (PGRP) domain of peptidoglycan hydrolases|N-acetylmuramoyl-L-alanine amidase CwlA	K17733	cwlK	peptidoglycan LD-endopeptidase CwlK [EC:3.4.-.-]	None	None	None	None	--	--	--
Island4	chr	2749633	2820338	70706	47.36	89	orf02875	CDS	2757014	2757277	-	87	WP_017695216.1	MULTISPECIES: holin [Bacillus subtilis group]	--	--	--	--	--	--	--	--	--	--	--	--	--	--	--	--	--
Island4	chr	2749633	2820338	70706	47.36	89	orf02876	CDS	2757601	2757969	-	122	WP_052476530.1	hypothetical protein [Bacillus subtilis]	--	--	--	--	--	--	--	--	--	--	--	--	--	--	--	--	--
Island4	chr	2749633	2820338	70706	47.36	89	orf02877	CDS	2757982	2759412	-	476	WP_052476531.1	hypothetical protein [Bacillus subtilis]	P54341|XKDV_BACSU	Phage-like element PBSX protein XkdV	xkdV	Bacillus subtilis (strain 168)	--	--	--	--	--	--	--	--	--	--	--	--	--
Island4	chr	2749633	2820338	70706	47.36	89	orf02878	CDS	2759430	2761598	-	722	WP_052476532.1	hypothetical protein [Bacillus subtilis]	P27622|TAGC_BACSU	Putative major teichoic acid biosynthesis protein C	tagC	Bacillus subtilis (strain 168)	COG4926	X	Phage-related protein	--	--	--	--	--	--	--	GO:0009253(peptidoglycan catabolic process);GO:0016998(cell wall macromolecule catabolic process)	None	GO:0003796(lysozyme activity);GO:0016787(hydrolase activity);GO:0016798(hydrolase activity, acting on glycosyl bonds)
Island4	chr	2749633	2820338	70706	47.36	89	orf02879	CDS	2761892	2762722	-	276	WP_042974582.1	hypothetical protein [Bacillus subtilis]	--	--	--	--	--	--	--	--	--	--	--	--	--	--	--	--	--
Island4	chr	2749633	2820338	70706	47.36	89	orf02880	CDS	2762722	2768214	-	1830	WP_052476533.1	phage tail tape measure protein [Bacillus subtilis]	P45931|YQBO_BACSU	Uncharacterized protein YqbO	yqbO	Bacillus subtilis (strain 168)	COG5283	X	Phage-related tail protein	--	--	--	--	--	--	--	--	--	--
Island4	chr	2749633	2820338	70706	47.36	89	orf02881	CDS	2768229	2768381	-	50	KIN56346.1	hypothetical protein B4146_3458 [Bacillus subtilis]	--	--	--	--	--	--	--	--	--	--	--	--	--	--	--	--	--
Island4	chr	2749633	2820338	70706	47.36	89	orf02882	CDS	2768456	2768794	-	112	KIN56347.1	hypothetical protein B4146_3459 [Bacillus subtilis]	--	--	--	--	--	--	--	--	--	--	--	--	--	--	--	--	--
Island4	chr	2749633	2820338	70706	47.36	89	orf02883	CDS	2768875	2769477	-	200	OBR33835.1	hypothetical protein SRCM100731_01125 [Bacillus velezensis]	--	--	--	--	--	--	--	--	--	--	--	--	--	--	--	--	--
Island4	chr	2749633	2820338	70706	47.36	89	orf02884	CDS	2769480	2769824	-	114	WP_042974590.1	hypothetical protein [Bacillus subtilis]	--	--	--	--	--	--	--	--	--	--	--	--	--	--	--	--	--
Island4	chr	2749633	2820338	70706	47.36	89	orf02885	CDS	2769821	2770210	-	129	WP_052476534.1	hypothetical protein [Bacillus subtilis]	--	--	--	--	--	--	--	--	--	--	--	--	--	--	--	--	--
Island4	chr	2749633	2820338	70706	47.36	89	orf02886	CDS	2770246	2770587	-	113	WP_042974592.1	phage head-tail adapter protein [Bacillus subtilis]	--	--	--	--	COG5614	X	Bacteriophage head-tail adaptor	--	--	--	--	--	--	--	--	--	--
Island4	chr	2749633	2820338	70706	47.36	89	orf02887	CDS	2770592	2770831	-	79	WP_042974594.1	DNA-packaging protein [Bacillus subtilis]	--	--	--	--	--	--	--	--	--	--	--	--	--	--	--	--	--
Island4	chr	2749633	2820338	70706	47.36	89	orf02888	CDS	2770834	2771004	-	56	KIN56353.1	hypothetical protein B4146_3465 [Bacillus subtilis]	--	--	--	--	--	--	--	--	--	--	--	--	--	--	--	--	--
Island4	chr	2749633	2820338	70706	47.36	89	orf02889	CDS	2771363	2772517	-	384	WP_045509304.1	major capsid protein [Bacillus amyloliquefaciens]	--	--	--	--	COG4653	X	Predicted phage phi-C31 gp36 major capsid-like protein	--	--	--	--	--	--	--	--	--	--
Island4	chr	2749633	2820338	70706	47.36	89	orf02890	CDS	2772517	2773263	-	248	WP_051627651.1	Clp protease ClpP [Bacillus licheniformis]	Q5L8L6|CLPP_BACFN	ATP-dependent Clp protease proteolytic subunit	clpP	Bacteroides fragilis (strain ATCC 25285 / DSM 2151 / JCM 11019 / NCTC 9343)	COG0740	O	ATP-dependent protease ClpP, protease subunit	K01358	clpP, CLPP	ATP-dependent Clp protease, protease subunit [EC:3.4.21.92]	ko04112|ko04212	Cell cycle - Caulobacter|Longevity regulating pathway - worm	Cell growth and death|Aging	Cellular Processes|Organismal Systems	--	--	--
Island4	chr	2749633	2820338	70706	47.36	89	orf02891	CDS	2773217	2774515	-	432	WP_042974603.1	phage portal protein [Bacillus subtilis]	P49859|PORTL_BPHK7	Portal protein	3	Enterobacteria phage HK97	COG4695	X	Phage portal protein BeeE	--	--	--	--	--	--	--	--	--	--
Island4	chr	2749633	2820338	70706	47.36	89	orf02892	CDS	2774527	2776308	-	593	WP_042974815.1	terminase [Bacillus subtilis]	P59217|TERL_BPSF5	Putative terminase large subunit	2	Shigella phage SfV	COG4626	X	Phage terminase-like protein, large subunit, contains N-terminal HTH domain	--	--	--	--	--	--	--	--	--	--
Island4	chr	2749633	2820338	70706	47.36	89	orf02893	CDS	2776283	2776606	-	107	WP_065180427.1	terminase [Bacillus velezensis]	--	--	--	--	COG3747	X	Phage terminase, small subunit	--	--	--	--	--	--	--	--	--	--
Island4	chr	2749633	2820338	70706	47.36	89	orf02894	CDS	2777413	2777568	-	51	WP_016885203.1	hypothetical protein [Bacillus licheniformis]	--	--	--	--	--	--	--	--	--	--	--	--	--	--	--	--	--
Island4	chr	2749633	2820338	70706	47.36	89	orf02895	CDS	2778838	2779125	-	95	KYC82586.1	hypothetical protein B4091_1430 [Bacillus licheniformis]	Q38441|YOR5_BPSPP	Uncharacterized 10.3 kDa protein in GP2-GP6 intergenic region	unknown	Bacillus phage SPP1	--	--	--	--	--	--	--	--	--	--	--	--	--
Island4	chr	2749633	2820338	70706	47.36	89	orf02896	CDS	2779221	2779391	-	56	KYC79085.1	hypothetical protein B4090_1642 [Bacillus licheniformis]	--	--	--	--	--	--	--	--	--	--	--	--	--	--	--	--	--
Island4	chr	2749633	2820338	70706	47.36	89	orf02897	CDS	2779513	2780091	-	192	WP_028559786.1	hypothetical protein [Paenibacillus pinihumi]	--	--	--	--	COG0322	L	Excinuclease UvrABC, nuclease subunit	--	--	--	--	--	--	--	--	--	--
Island4	chr	2749633	2820338	70706	47.36	89	orf02898	CDS	2780653	2781675	-	340	WP_059336181.1	hypothetical protein [[Brevibacterium] halotolerans]	P71057|EPSH_BACSU	Putative glycosyltransferase EpsH	epsH	Bacillus subtilis (strain 168)	COG0463	M	Glycosyltransferase involved in cell wall bisynthesis	K19425	epsH	glycosyltransferase EpsH [EC:2.4.-.-]	None	None	None	None	--	--	--
Island4	chr	2749633	2820338	70706	47.36	89	orf02899	CDS	2781775	2781999	-	74	WP_069473309.1	transcriptional regulator [Bacillus velezensis]	--	--	--	--	--	--	--	--	--	--	--	--	--	--	--	--	--
Island4	chr	2749633	2820338	70706	47.36	89	orf02900	CDS	2782130	2782927	+	265	WP_063623066.1	hypothetical protein [[Brevibacterium] halotolerans]	O31913|YOQZ_BACSU	SPBc2 prophage-derived UPF0714 protein YoqZ	yoqZ	Bacillus subtilis (strain 168)	COG4195	X	Phage-related replication protein YjqB, UPF0714/DUF867 family	--	--	--	--	--	--	--	--	--	--
Island4	chr	2749633	2820338	70706	47.36	89	orf02901	CDS	2782927	2784696	+	589	WP_069013239.1	hypothetical protein [Bacillus velezensis]	O31912|YORA_BACSU	SPBc2 prophage-derived uncharacterized protein YorA	yorA	Bacillus subtilis (strain 168)	COG3420|COG5434	P|G	Nitrous oxidase accessory protein NosD, contains tandem CASH domains|Polygalacturonase	--	--	--	--	--	--	--	--	--	--
Island4	chr	2749633	2820338	70706	47.36	89	orf02902	CDS	2785061	2785264	+	67	SIR92313.1	hypothetical protein SAMN05880571_1078 [Bacillus sp. RUPDJ]	--	--	--	--	--	--	--	--	--	--	--	--	--	--	--	--	--
Island4	chr	2749633	2820338	70706	47.36	89	orf02903	CDS	2785370	2785807	+	145	WP_059336184.1	hypothetical protein [[Brevibacterium] halotolerans]	P54484|YQGA_BACSU	Cell wall-binding protein YqgA	yqgA	Bacillus subtilis (strain 168)	--	--	--	--	--	--	--	--	--	--	--	--	--
Island4	chr	2749633	2820338	70706	47.36	89	orf02904	CDS	2786586	2787395	+	269	SIR92385.1	DNA ligase-1 [Bacillus sp. RUPDJ]	O31917|LIGB_BACSU	SPBc2 prophage-derived DNA ligase-like protein LigB	ligB	Bacillus subtilis (strain 168)	COG1793	L	ATP-dependent DNA ligase	K10747	LIG1	DNA ligase 1 [EC:6.5.1.1 6.5.1.6 6.5.1.7]	ko03030|ko03410|ko03420|ko03430	DNA replication|Base excision repair|Nucleotide excision repair|Mismatch repair	Replication and repair|Replication and repair|Replication and repair|Replication and repair	Genetic Information Processing|Genetic Information Processing|Genetic Information Processing|Genetic Information Processing	GO:0006281(DNA repair);GO:0006310(DNA recombination)	None	GO:0003910(DNA ligase (ATP) activity);GO:0005524(ATP binding);GO:0016874(ligase activity)
Island4	chr	2749633	2820338	70706	47.36	89	orf02905	CDS	2787432	2787860	-	142	WP_017696849.1	helix-turn-helix domain-containing protein [Bacillus subtilis]	--	--	--	--	--	--	--	--	--	--	--	--	--	--	--	--	--
Island4	chr	2749633	2820338	70706	47.36	89	orf02906	CDS	2788110	2788739	-	209	WP_046341181.1	hypothetical protein [Bacillus velezensis]	--	--	--	--	--	--	--	--	--	--	--	--	--	--	--	--	--
Island4	chr	2749633	2820338	70706	47.36	89	orf02907	CDS	2788739	2789122	-	127	WP_052470580.1	RNA polymerase subunit sigma [Bacillus subtilis]	--	--	--	--	COG1191	K	DNA-directed RNA polymerase specialized sigma subunit	--	--	--	--	--	--	--	--	--	--
Island4	chr	2749633	2820338	70706	47.36	89	orf02908	CDS	2789343	2789738	+	131	WP_059336190.1	hypothetical protein [[Brevibacterium] halotolerans]	--	--	--	--	--	--	--	--	--	--	--	--	--	--	--	--	--
Island4	chr	2749633	2820338	70706	47.36	89	orf02909	CDS	2789714	2790673	-	319	WP_059336191.1	DNA cytosine methyltransferase [[Brevibacterium] halotolerans]	P34906|MTF1_FUSNU	Modification methylase FnuDI	fnuDIM	Fusobacterium nucleatum	COG0270	L	Site-specific DNA-cytosine methylase	K00558	DNMT1, dcm	DNA (cytosine-5)-methyltransferase 1 [EC:2.1.1.37]	ko00270|ko05206	Cysteine and methionine metabolism|MicroRNAs in cancer	Amino acid metabolism|Cancers: Overview	Metabolism|Human Diseases	GO:0032259(methylation)	None	GO:0003886(DNA (cytosine-5-)-methyltransferase activity);GO:0008168(methyltransferase activity);GO:0016740(transferase activity)
Island4	chr	2749633	2820338	70706	47.36	89	orf02910	CDS	2790711	2791283	-	190	WP_059336192.1	hypothetical protein [[Brevibacterium] halotolerans]	--	--	--	--	COG0237	H	Dephospho-CoA kinase	--	--	--	--	--	--	--	--	--	--
Island4	chr	2749633	2820338	70706	47.36	89	orf02911	CDS	2791280	2792257	-	325	WP_061576545.1	hypothetical protein [Bacillus licheniformis]	C0H424|YOZW_BACSU	Uncharacterized protein YozW	yozW	Bacillus subtilis (strain 168)	--	--	--	--	--	--	--	--	--	--	--	--	--
Island4	chr	2749633	2820338	70706	47.36	89	orf02912	CDS	2792274	2792570	-	98	WP_046132570.1	MULTISPECIES: methyltransferase [Bacillus]	--	--	--	--	COG2226	H	Ubiquinone/menaquinone biosynthesis C-methylase UbiE	--	--	--	--	--	--	--	--	--	--
Island4	chr	2749633	2820338	70706	47.36	89	orf02913	CDS	2792746	2793279	-	177	WP_041056667.1	SPBc2 prophage-derived protein YorM [Bacillus subtilis]	O31901|YORM_BACSU	SPBc2 prophage-derived uncharacterized protein YorM	yorM	Bacillus subtilis (strain 168)	COG3584	S	3D (Asp-Asp-Asp) domain	--	--	--	--	--	--	--	GO:0009254(peptidoglycan turnover)	GO:0019867(outer membrane)	GO:0004553(hydrolase activity, hydrolyzing O-glycosyl compounds)
Island4	chr	2749633	2820338	70706	47.36	89	orf02914	CDS	2793306	2794001	-	231	WP_013351538.1	thymidylate synthase (FAD) [Bacillus amyloliquefaciens]	B1L944|THYX_THESQ	Flavin-dependent thymidylate synthase	thyX	Thermotoga sp. (strain RQ2)	COG1351	F	Thymidylate synthase ThyX	K03465	thyX, thy1	thymidylate synthase (FAD) [EC:2.1.1.148]	ko00240|ko00670	Pyrimidine metabolism|One carbon pool by folate	Nucleotide metabolism|Metabolism of cofactors and vitamins	Metabolism|Metabolism	GO:0006231(dTMP biosynthetic process);GO:0032259(methylation)	None	GO:0008168(methyltransferase activity);GO:0016740(transferase activity);GO:0050660(flavin adenine dinucleotide binding);GO:0050797(thymidylate synthase (FAD) activity)
Island4	chr	2749633	2820338	70706	47.36	89	orf02915	CDS	2794102	2794485	+	127	WP_051627649.1	hypothetical protein [Bacillus licheniformis]	P44181|Y1406_HAEIN	Uncharacterized protein HI_1406	HI_1406	Haemophilus influenzae (strain ATCC 51907 / DSM 11121 / KW20 / Rd)	--	--	--	--	--	--	--	--	--	--	--	--	--
Island4	chr	2749633	2820338	70706	47.36	89	orf02916	CDS	2794478	2794987	-	169	WP_041481625.1	deoxyuridine 5&apos;-triphosphate nucleotidohydrolase [Bacillus amyloliquefaciens]	Q47NK1|DUT_THEFY	Deoxyuridine 5&apos;-triphosphate nucleotidohydrolase	dut	Thermobifida fusca (strain YX)	COG0756	FV	dUTPase	K01520	dut, DUT	dUTP pyrophosphatase [EC:3.6.1.23]	ko00240|ko00983	Pyrimidine metabolism|Drug metabolism - other enzymes	Nucleotide metabolism|Xenobiotics biodegradation and metabolism	Metabolism|Metabolism	--	--	--
Island4	chr	2749633	2820338	70706	47.36	89	orf02917	CDS	2795093	2796082	-	329	KIL30383.1	Ribonucleotide reductase [Bacillus subtilis subsp. subtilis]	P50621|RIR2_BACSU	Ribonucleoside-diphosphate reductase subunit beta	nrdF	Bacillus subtilis (strain 168)	COG0208	F	Ribonucleotide reductase beta subunit, ferritin-like domain	K00526	E1.17.4.1B, nrdB, nrdF	ribonucleoside-diphosphate reductase beta chain [EC:1.17.4.1]	ko00230|ko00240	Purine metabolism|Pyrimidine metabolism	Nucleotide metabolism|Nucleotide metabolism	Metabolism|Metabolism	--	--	--
Island4	chr	2749633	2820338	70706	47.36	89	orf02918	CDS	2796244	2798367	-	707	WP_033575258.1	ribonucleotide-diphosphate reductase [Bacillus amyloliquefaciens]	P50620|RIR1_BACSU	Ribonucleoside-diphosphate reductase subunit alpha	nrdE	Bacillus subtilis (strain 168)	COG0209	F	Ribonucleotide reductase alpha subunit	K00525	E1.17.4.1A, nrdA, nrdE	ribonucleoside-diphosphate reductase alpha chain [EC:1.17.4.1]	ko00230|ko00240	Purine metabolism|Pyrimidine metabolism	Nucleotide metabolism|Nucleotide metabolism	Metabolism|Metabolism	--	--	--
Island4	chr	2749633	2820338	70706	47.36	89	orf02919	CDS	2798357	2798518	-	53	WP_059336198.1	ribonucleotide reductase assembly protein NrdI [[Brevibacterium] halotolerans]	B9EAC8|NRDI_MACCJ	Protein NrdI	nrdI	Macrococcus caseolyticus (strain JCSC5402)	COG1780	F	Protein involved in ribonucleotide reduction	K03647	nrdI	protein involved in ribonucleotide reduction	None	None	None	None	--	--	--
Island4	chr	2749633	2820338	70706	47.36	89	orf02920	CDS	2798710	2798901	-	63	--	--	--	--	--	--	--	--	--	--	--	--	--	--	--	--	--	--	--
Island4	chr	2749633	2820338	70706	47.36	89	orf02921	CDS	2798907	2799092	-	61	WP_059336200.1	hypothetical protein [[Brevibacterium] halotolerans]	--	--	--	--	--	--	--	--	--	--	--	--	--	--	--	--	--
Island4	chr	2749633	2820338	70706	47.36	89	orf02922	CDS	2799089	2799370	-	93	WP_059336201.1	hypothetical protein [[Brevibacterium] halotolerans]	--	--	--	--	--	--	--	--	--	--	--	--	--	--	--	--	--
Island4	chr	2749633	2820338	70706	47.36	89	orf02923	CDS	2799376	2799888	-	170	WP_059336202.1	hypothetical protein [[Brevibacterium] halotolerans]	--	--	--	--	--	--	--	K01159	ruvC	crossover junction endodeoxyribonuclease RuvC [EC:3.1.22.4]	ko03440	Homologous recombination	Replication and repair	Genetic Information Processing	None	None	GO:0004520(endodeoxyribonuclease activity);GO:0016787(hydrolase activity);GO:0046872(metal ion binding)
Island4	chr	2749633	2820338	70706	47.36	89	orf02924	CDS	2800135	2801193	-	352	WP_045208682.1	hypothetical protein [Bacillus velezensis]	--	--	--	--	--	--	--	--	--	--	--	--	--	--	--	--	--
Island4	chr	2749633	2820338	70706	47.36	89	orf02925	CDS	2801190	2801468	-	92	WP_013351526.1	hypothetical protein [Bacillus amyloliquefaciens]	--	--	--	--	--	--	--	--	--	--	--	--	--	--	--	--	--
Island4	chr	2749633	2820338	70706	47.36	89	orf02926	CDS	2801468	2803633	-	721	WP_059336206.1	DNA polymerase I [[Brevibacterium] halotolerans]	P00582|DPO1_ECOLI	DNA polymerase I	polA	Escherichia coli (strain K12)	COG0749	L	DNA polymerase I - 3'-5' exonuclease and polymerase domains	K02335	polA	DNA polymerase I [EC:2.7.7.7]	ko03030|ko03410|ko03420|ko03440	DNA replication|Base excision repair|Nucleotide excision repair|Homologous recombination	Replication and repair|Replication and repair|Replication and repair|Replication and repair	Genetic Information Processing|Genetic Information Processing|Genetic Information Processing|Genetic Information Processing	--	--	--
Island4	chr	2749633	2820338	70706	47.36	89	orf02927	CDS	2803824	2804864	-	346	WP_072588189.1	hypothetical protein [Bacillus amyloliquefaciens]	--	--	--	--	--	--	--	--	--	--	--	--	--	--	--	--	--
Island4	chr	2749633	2820338	70706	47.36	89	orf02928	CDS	2804861	2805298	-	145	WP_041056624.1	hypothetical protein [Bacillus subtilis]	--	--	--	--	--	--	--	--	--	--	--	--	--	--	--	--	--
Island4	chr	2749633	2820338	70706	47.36	89	orf02929	CDS	2805333	2806106	-	257	WP_046132592.1	hypothetical protein [Bacillus sp. TH008]	--	--	--	--	--	--	--	--	--	--	--	--	--	--	--	--	--
Island4	chr	2749633	2820338	70706	47.36	89	orf02930	CDS	2806351	2806857	-	168	WP_013351520.1	hypothetical protein [Bacillus amyloliquefaciens]	--	--	--	--	--	--	--	--	--	--	--	--	--	--	--	--	--
Island4	chr	2749633	2820338	70706	47.36	89	orf02931	CDS	2806854	2807009	-	51	KIN49274.1	hypothetical protein B4145_1238 [Bacillus subtilis]	--	--	--	--	--	--	--	--	--	--	--	--	--	--	--	--	--
Island4	chr	2749633	2820338	70706	47.36	89	orf02932	CDS	2807153	2807788	-	211	WP_023856086.1	MULTISPECIES: hypothetical protein [Bacillus]	--	--	--	--	--	--	--	--	--	--	--	--	--	--	--	--	--
Island4	chr	2749633	2820338	70706	47.36	89	orf02933	CDS	2808059	2809288	-	409	WP_023856087.1	MULTISPECIES: hypothetical protein [Bacillus]	--	--	--	--	--	--	--	--	--	--	--	--	--	--	--	--	--
Island4	chr	2749633	2820338	70706	47.36	89	orf02934	CDS	2809402	2809611	+	69	WP_033575321.1	MULTISPECIES: hypothetical protein [Bacillus subtilis group]	--	--	--	--	--	--	--	--	--	--	--	--	--	--	--	--	--
Island4	chr	2749633	2820338	70706	47.36	89	orf02935	CDS	2809907	2810920	-	337	WP_059336217.1	DNA primase [[Brevibacterium] halotolerans]	--	--	--	--	COG0358	L	DNA primase (bacterial type)	--	--	--	--	--	--	--	--	--	--
Island4	chr	2749633	2820338	70706	47.36	89	orf02936	CDS	2811031	2812425	-	464	WP_041344287.1	DNA helicase [Bacillus subtilis]	--	--	--	--	COG0305	L	Replicative DNA helicase	K02314	dnaB	replicative DNA helicase [EC:3.6.4.12]	ko03030|ko04112	DNA replication|Cell cycle - Caulobacter	Replication and repair|Cell growth and death	Genetic Information Processing|Cellular Processes	--	--	--
Island4	chr	2749633	2820338	70706	47.36	89	orf02937	CDS	2812440	2812766	-	108	WP_045208698.1	hypothetical protein [Bacillus velezensis]	--	--	--	--	--	--	--	--	--	--	--	--	--	--	--	--	--
Island4	chr	2749633	2820338	70706	47.36	89	orf02938	CDS	2812766	2813278	-	170	WP_041056596.1	hypothetical protein [Bacillus subtilis]	O34414|YODN_BACSU	Uncharacterized protein YodN	yodN	Bacillus subtilis (strain 168)	--	--	--	--	--	--	--	--	--	--	--	--	--
Island4	chr	2749633	2820338	70706	47.36	89	orf02939	CDS	2813275	2814090	-	271	WP_059336223.1	hypothetical protein [[Brevibacterium] halotolerans]	--	--	--	--	COG1484	L	DNA replication protein DnaC	K02315	dnaC	DNA replication protein DnaC	None	None	None	None	--	--	--
Island4	chr	2749633	2820338	70706	47.36	89	orf02940	CDS	2814110	2814322	-	70	WP_021493466.1	hypothetical protein [Bacillus amyloliquefaciens]	--	--	--	--	--	--	--	--	--	--	--	--	--	--	--	--	--
Island4	chr	2749633	2820338	70706	47.36	89	orf02941	CDS	2814319	2814957	-	212	WP_051590114.1	hypothetical protein [Bacillus velezensis]	--	--	--	--	--	--	--	--	--	--	--	--	--	--	--	--	--
Island4	chr	2749633	2820338	70706	47.36	89	orf02942	CDS	2814986	2815366	-	126	WP_041056588.1	hypothetical protein [Bacillus subtilis]	--	--	--	--	--	--	--	--	--	--	--	--	--	--	--	--	--
Island4	chr	2749633	2820338	70706	47.36	89	orf02943	CDS	2815398	2815766	-	122	WP_041481622.1	hypothetical protein [Bacillus amyloliquefaciens]	--	--	--	--	--	--	--	--	--	--	--	--	--	--	--	--	--
Island4	chr	2749633	2820338	70706	47.36	89	orf02944	CDS	2815753	2816073	-	106	WP_052478198.1	hypothetical protein [Bacillus subtilis]	--	--	--	--	--	--	--	--	--	--	--	--	--	--	--	--	--
Island4	chr	2749633	2820338	70706	47.36	89	orf02945	CDS	2816070	2816267	-	65	SIR93177.1	hypothetical protein SAMN05880571_1132 [Bacillus sp. RUPDJ]	--	--	--	--	--	--	--	--	--	--	--	--	--	--	--	--	--
Island4	chr	2749633	2820338	70706	47.36	89	orf02946	CDS	2816315	2816638	-	107	WP_013351507.1	hypothetical protein [Bacillus amyloliquefaciens]	--	--	--	--	--	--	--	--	--	--	--	--	--	--	--	--	--
Island4	chr	2749633	2820338	70706	47.36	89	orf02947	CDS	2817224	2817676	-	150	WP_026588511.1	hypothetical protein [Bacillus sp. NSP9.1]	--	--	--	--	--	--	--	--	--	--	--	--	--	--	--	--	--
Island4	chr	2749633	2820338	70706	47.36	89	orf02948	CDS	2817808	2818752	-	314	SET43342.1	integrase/recombinase XerD [Oceanobacillus limi]	B9DPG4|XERC_STACT	Tyrosine recombinase XerC	xerC	Staphylococcus carnosus (strain TM300)	COG4974	L	Site-specific recombinase XerD	K04763	xerD	integrase/recombinase XerD	None	None	None	None	--	--	--
Island4	chr	2749633	2820338	70706	47.36	89	trna60	tRNA-Arg(TCT)	2819024	2819097	-	--	--	--	--	--	--	--	--	--	--	--	--	--	--	--	--	--	--	--	--
Island4	chr	2749633	2820338	70706	47.36	89	orf02949	CDS	2819226	2819735	-	169	WP_041850188.1	MULTISPECIES: phosphodiesterase [Bacillus]	P94559|YSNB_BACSU	Putative metallophosphoesterase YsnB	ysnB	Bacillus subtilis (strain 168)	COG0622	R	Predicted phosphodiesterase	K07095	K07095	uncharacterized protein	None	None	None	None	None	None	GO:0016787(hydrolase activity);GO:0046872(metal ion binding)
Island4	chr	2749633	2820338	70706	47.36	89	orf02950	CDS	2819751	2820338	-	195	WP_014477580.1	MULTISPECIES: nucleoside-triphosphate diphosphatase [Bacillus]	P94558|IXTPA_BACSU	dITP/XTP pyrophosphatase	ysnA	Bacillus subtilis (strain 168)	COG0127	F	Inosine/xanthosine triphosphate pyrophosphatase, all-alpha NTP-PPase family	K02428	rdgB	XTP/dITP diphosphohydrolase [EC:3.6.1.66]	ko00230	Purine metabolism	Nucleotide metabolism	Metabolism	GO:0006163(purine nucleotide metabolic process);GO:0009117(nucleotide metabolic process);GO:0009143(nucleoside triphosphate catabolic process)	None	GO:0000166(nucleotide binding);GO:0016787(hydrolase activity);GO:0017111(nucleoside-triphosphatase activity);GO:0046872(metal ion binding);GO:0047429(nucleoside-triphosphate diphosphatase activity)

## Sheet: Table S2
Table S2. CRISPRs identified in the Strain YB-04 genome.
CRISPR ID	Chr	Copies(#)	Repeat length(bp)	Spacer length(bp)	Position	Repeat	Spacer
crispr1	chr	5	23	37	486105-486367	-	-
			23	37	486105	AACCATGACAAAGAATTCTATCA	AGAGATTGGTCAAAAAGGCGGAGAAGCCACTAGCAAA
			23	37	486165	AACCATGACAAAGAGTTCTATCA	GGAAATCGGCGAAAAAGGCGGAGAAGCCACTAGCAAG
			23	37	486225	AACCATGACAAAGAGTTCTATCA	AGAAATCGGTGAAAAAGGCGGAGAAGCCACTAGCGAA
			23	37	486285	AATCATGACAAAGAATTCTATCA	AGAAATCGGCCGAAAAGGCGGAGAGGCAACAAGCAAA
			23	0	486345	AATCATGATAAAGAATTCTACCA	-
crispr2	chr	4	23	25	764767-764933	-	-
			23	25	764767	GCACCGCCGAAGCCTGGGCTAGC	ACCGCTGCCAATACCAGGGCCGGAG
			23	25	764815	CCGCCGCCAAAGCCTGGAACAGC	GCCACCGCCAATACCAGGGCCGGAG
			23	25	764863	CCGCCGCCAAAGCCTGGAACAGC	ACCACCGCCAATGCCAGGGCCGGAG
			23	0	764911	CCGCCGCCGAAGCCCGGAACAGC	-
crispr3	chr	4	43	38	3649319-3649604	-	-
			43	38	3649319	GATCGTTTAGATGATTTTGATGAACTCTTTGAACCTGATGAGC	TGTATGATTTTGATGATTGATAATCTGATGATCTTGGA
			43	38	3649400	GATCGTTTAGATGATTTTGATGAACTTTTTGAACGTGACGAAC	GGCCAGATTTGGATGATTGATAATCCGAAGATTTTAGT
			43	38	3649481	GATCGTTTAGATGATTTTGATGAACTTTTTGAACGTGACGAAC	GACCAGATTTGGATGATTGATAATCTGAAGATTTTAGT
			43	0	3649562	GATCGTTTAGATGATTTTGATGAGCTATATGATTTTGATGAAA	-

## Sheet: Table S3
Table S3. Prophages identified in the Strain YB-04 genome.
Prophage_ID	Chr	Start	End	Length	GC%	Gene_number	Gene_ID	Gene_type	Gene_start	Gene_end	Strand	Protein_Length	NR_Accession	NR_Description	SwissProt_Accession	SwissProt_Description	SwissProt_Gene_Name	SwissProt_Organism	COG_ID	COG_Class	COG_Annotation	KEGG_KO_ID	KEGG_KO_Name	KEGG_KO_Definition	KEGG_Pathway_ID	KEGG_Pathway_Name	KEGG_Hierarchy2	KEGG_Hierarchy1	BP_GO_term	CC_GO_term	MF_GO_term
prophage1	chr	1296472	1326637	30166	44.98	43	orf01323	CDS	1296472	1296606	+	44	WP_003245487.1	MULTISPECIES: phosphatase RapA inhibitor [Bacillus]	Q00829|PHRA_BACSU	Phosphatase RapA inhibitor	phrA	Bacillus subtilis (strain 168)	--	--	--	K06352	phrA	phosphatase RapA inhibitor	ko02024	Quorum sensing	Cellular community - prokaryotes	Cellular Processes	--	--	--
prophage1	chr	1296472	1326637	30166	44.98	43	orf01324	CDS	1296637	1296894	-	85	WP_003232731.1	MULTISPECIES: hypothetical protein [Bacillus]	O34446|YJPA_BACSU	Uncharacterized protein YjpA	yjpA	Bacillus subtilis (strain 168)	COG2350	R	Uncharacterized conserved protein YciI, contains a putative active-site phosphohistidine	--	--	--	--	--	--	--	--	--	--
prophage1	chr	1296472	1326637	30166	44.98	43	orf01325	CDS	1297015	1297968	+	317	WP_041850941.1	MULTISPECIES: N-acetylmuramoyl-L-alanine amidase [Bacillus]	O34391|XLYB_BACSU	N-acetylmuramoyl-L-alanine amidase XlyB	xlyB	Bacillus subtilis (strain 168)	COG1388|COG3409|COG5632	M|M|M	LysM repeat|Peptidoglycan-binding (PGRP) domain of peptidoglycan hydrolases|N-acetylmuramoyl-L-alanine amidase CwlA	K01447	xlyAB	N-acetylmuramoyl-L-alanine amidase [EC:3.5.1.28]	None	None	None	None	GO:0009253(peptidoglycan catabolic process)	None	GO:0008745(N-acetylmuramoyl-L-alanine amidase activity);GO:0016787(hydrolase activity)
prophage1	chr	1296472	1326637	30166	44.98	43	orf01326	CDS	1298008	1298385	-	125	WP_041850940.1	MULTISPECIES: helicase [Bacillus]	O34593|YJQA_BACSU	Uncharacterized protein YjqA	yjqA	Bacillus subtilis (strain 168)	--	--	--	--	--	--	--	--	--	--	--	--	--
prophage1	chr	1296472	1326637	30166	44.98	43	orf01327	CDS	1298490	1299092	+	200	WP_038828723.1	MULTISPECIES: hypothetical protein [Bacillus]	O34785|YJQB_BACSU	UPF0714 protein YjqB	yjqB	Bacillus subtilis (strain 168)	COG4195	X	Phage-related replication protein YjqB, UPF0714/DUF867 family	--	--	--	--	--	--	--	--	--	--
prophage1	chr	1296472	1326637	30166	44.98	43	orf01328	CDS	1299169	1300005	+	278	WP_003245071.1	MULTISPECIES: manganese catalase [Bacillus]	O34423|YJQC_BACSU	Uncharacterized protein YjqC	yjqC	Bacillus subtilis (strain 168)	COG3546	P	Mn-containing catalase (includes spore coat protein CotJC)	K07217	K07217	Mn-containing catalase	None	None	None	None	GO:0055114(oxidation-reduction process)	None	GO:0004096(catalase activity);GO:0004601(peroxidase activity);GO:0016491(oxidoreductase activity)
prophage1	chr	1296472	1326637	30166	44.98	43	orf01329	CDS	1300049	1300645	-	198	WP_003232721.1	MULTISPECIES: phage-like element PBSX protein XkdA [Bacillus]	P39780|XKDA_BACSU	Phage-like element PBSX protein XkdA	xkdA	Bacillus subtilis (strain 168)	COG2856	E	Zn-dependent peptidase ImmA, M78 family	--	--	--	--	--	--	--	--	--	--
prophage1	chr	1296472	1326637	30166	44.98	43	orf01330	CDS	1300808	1301149	-	113	WP_003232719.1	MULTISPECIES: transcriptional regulator [Bacillus]	P23789|XRE_BACSU	HTH-type transcriptional regulator Xre	xre	Bacillus subtilis (strain 168)	COG1396	K	Transcriptional regulator, contains XRE-family HTH domain	--	--	--	--	--	--	--	GO:0006351(transcription, DNA-templated);GO:0006355(regulation of transcription, DNA-templated)	None	GO:0003677(DNA binding);GO:0043565(sequence-specific DNA binding)
prophage1	chr	1296472	1326637	30166	44.98	43	orf01331	CDS	1301328	1301507	+	59	WP_003232712.1	MULTISPECIES: hypothetical protein [Bacillus]	C0H3Z4|YJZJ_BACSU	Uncharacterized protein YjzJ	yjzJ	Bacillus subtilis (strain 168)	--	--	--	--	--	--	--	--	--	--	--	--	--
prophage1	chr	1296472	1326637	30166	44.98	43	orf01332	CDS	1301494	1302330	+	278	WP_003245799.1	MULTISPECIES: phage-like element PBSX protein XkdB [Bacillus]	P39781|XKDB_BACSU	Phage-like element PBSX protein XkdB	xkdB	Bacillus subtilis (strain 168)	COG1522	K	DNA-binding transcriptional regulator, Lrp family	--	--	--	--	--	--	--	None	None	GO:0003677(DNA binding)
prophage1	chr	1296472	1326637	30166	44.98	43	orf01333	CDS	1302407	1303030	+	207	KIL30665.1	hypothetical protein B4067_1439 [Bacillus subtilis subsp. subtilis]	P39782|XKDC_BACSU	Phage-like element PBSX protein XkdC	xkdC	Bacillus subtilis (strain 168)	COG1484	L	DNA replication protein DnaC	--	--	--	--	--	--	--	--	--	--
prophage1	chr	1296472	1326637	30166	44.98	43	orf01334	CDS	1303030	1303197	+	55	WP_003245588.1	MULTISPECIES: hypothetical protein [Bacillus]	C0H3Z5|YKZK_BACSU	Uncharacterized protein YkzK	ykzK	Bacillus subtilis (strain 168)	--	--	--	--	--	--	--	--	--	--	--	--	--
prophage1	chr	1296472	1326637	30166	44.98	43	orf01335	CDS	1303282	1303632	+	116	WP_041850939.1	MULTISPECIES: hypothetical protein [Bacillus]	P39783|XKDD_BACSU	Phage-like element PBSX protein XkdD	xkdD	Bacillus subtilis (strain 168)	--	--	--	--	--	--	--	--	--	--	--	--	--
prophage1	chr	1296472	1326637	30166	44.98	43	orf01336	CDS	1303629	1303835	+	68	WP_021479478.1	MULTISPECIES: hypothetical protein [Bacillus]	P54344|XTRA_BACSU	Phage-like element PBSX protein XtrA	xtrA	Bacillus subtilis (strain 168)	--	--	--	--	--	--	--	--	--	--	--	--	--
prophage1	chr	1296472	1326637	30166	44.98	43	orf01337	CDS	1303951	1304460	+	169	WP_041850938.1	MULTISPECIES: positive control sigma-like factor [Bacillus]	P39784|PCF_BACSU	Positive control factor	xpf	Bacillus subtilis (strain 168)	COG1595	K	DNA-directed RNA polymerase specialized sigma subunit, sigma24 family	K03088	rpoE	RNA polymerase sigma-70 factor, ECF subfamily	None	None	None	None	--	--	--
prophage1	chr	1296472	1326637	30166	44.98	43	orf01338	CDS	1304577	1305374	+	265	WP_041850937.1	MULTISPECIES: terminase [Bacillus]	P39785|XTMA_BACSU	PBSX phage terminase small subunit	xtmA	Bacillus subtilis (strain 168)	COG3728|COG5484	X|S	Phage terminase, small subunit|Uncharacterized protein YjcR	K07474	xtmA	phage terminase small subunit	None	None	None	None	GO:0006323(DNA packaging)	None	None
prophage1	chr	1296472	1326637	30166	44.98	43	orf01339	CDS	1305371	1306672	+	433	WP_041850936.1	MULTISPECIES: terminase [Bacillus]	P39786|XTMB_BACSU	PBSX phage terminase large subunit	xtmB	Bacillus subtilis (strain 168)	COG1783	X	Phage terminase large subunit	K06909	xtmB	phage terminase large subunit	None	None	None	None	--	--	--
prophage1	chr	1296472	1326637	30166	44.98	43	orf01340	CDS	1306676	1308163	+	495	WP_032725514.1	MULTISPECIES: phage-like element PBSX protein XkdE [Bacillus]	P54325|XKDE_BACSU	Phage-like element PBSX protein XkdE	xkdE	Bacillus subtilis (strain 168)	COG5518	X	Bacteriophage capsid portal protein	--	--	--	--	--	--	--	--	--	--
prophage1	chr	1296472	1326637	30166	44.98	43	orf01341	CDS	1308183	1309010	+	275	WP_041850935.1	MULTISPECIES: phage portal protein [Bacillus]	P54326|XKDF_BACSU	Phage-like element PBSX protein XkdF	xkdF	Bacillus subtilis (strain 168)	COG0338	L	Site-specific DNA-adenine methylase	--	--	--	--	--	--	--	--	--	--
prophage1	chr	1296472	1326637	30166	44.98	43	orf01342	CDS	1309036	1309971	+	311	WP_003232690.1	MULTISPECIES: phage-like element PBSX protein XkdG [Bacillus]	P54327|XKDG_BACSU	Phage-like element PBSX protein XkdG	xkdG	Bacillus subtilis (strain 168)	COG4653	X	Predicted phage phi-C31 gp36 major capsid-like protein	--	--	--	--	--	--	--	None	GO:0005576(extracellular region)	None
prophage1	chr	1296472	1326637	30166	44.98	43	orf01343	CDS	1309993	1310376	+	127	WP_021479474.1	MULTISPECIES: hypothetical protein [Bacillus]	C0H3Z6|YKZL_BACSU	Uncharacterized protein YkzL	ykzL	Bacillus subtilis (strain 168)	--	--	--	--	--	--	--	--	--	--	--	--	--
prophage1	chr	1296472	1326637	30166	44.98	43	orf01344	CDS	1310373	1310729	+	118	WP_032725516.1	MULTISPECIES: phage-like element PBSX protein XkdH [Bacillus]	P54328|XKDH_BACSU	Phage-like element PBSX protein XkdH	xkdH	Bacillus subtilis (strain 168)	--	--	--	--	--	--	--	--	--	--	--	--	--
prophage1	chr	1296472	1326637	30166	44.98	43	orf01345	CDS	1310726	1311211	+	161	WP_041850934.1	MULTISPECIES: phage portal protein [Bacillus]	P54329|XKDI_BACSU	Phage-like element PBSX protein XkdI	xkdI	Bacillus subtilis (strain 168)	--	--	--	--	--	--	--	--	--	--	--	--	--
prophage1	chr	1296472	1326637	30166	44.98	43	orf01346	CDS	1311224	1311664	+	146	WP_003232680.1	MULTISPECIES: phage-like element PBSX protein XkdJ [Bacillus]	P54330|XKDJ_BACSU	Phage-like element PBSX protein XkdJ	xkdJ	Bacillus subtilis (strain 168)	--	--	--	--	--	--	--	--	--	--	--	--	--
prophage1	chr	1296472	1326637	30166	44.98	43	orf01347	CDS	1311668	1311886	+	72	WP_003232679.1	MULTISPECIES: hypothetical protein [Bacillus]	C0H3Z7|YKZM_BACSU	Uncharacterized protein YkzM	ykzM	Bacillus subtilis (strain 168)	--	--	--	--	--	--	--	--	--	--	--	--	--
prophage1	chr	1296472	1326637	30166	44.98	43	orf01348	CDS	1311883	1313283	+	466	WP_003245369.1	MULTISPECIES: phage-like element PBSX protein XkdK [Bacillus]	P54331|XKDK_BACSU	Phage-like element PBSX protein XkdK	xkdK	Bacillus subtilis (strain 168)	--	--	--	--	--	--	--	--	--	--	--	--	--
prophage1	chr	1296472	1326637	30166	44.98	43	orf01349	CDS	1313285	1313728	+	147	WP_003232677.1	MULTISPECIES: phage-like element PBSX protein XkdM [Bacillus]	P54332|XKDM_BACSU	Phage-like element PBSX protein XkdM	xkdM	Bacillus subtilis (strain 168)	--	--	--	--	--	--	--	--	--	--	--	--	--
prophage1	chr	1296472	1326637	30166	44.98	43	orf01350	CDS	1313821	1314267	+	148	WP_003232676.1	MULTISPECIES: phage-like element PBSX protein XkdN [Bacillus]	P54333|XKDN_BACSU	Phage-like element PBSX protein XkdN	xkdN	Bacillus subtilis (strain 168)	--	--	--	--	--	--	--	--	--	--	--	--	--
prophage1	chr	1296472	1326637	30166	44.98	43	orf01351	CDS	1314297	1314446	+	49	WP_041850933.1	hypothetical protein [Bacillus subtilis]	C0H3Z8|XKZB_BACSU	Uncharacterized protein XkzB	xkzB	Bacillus subtilis (strain 168)	--	--	--	--	--	--	--	--	--	--	--	--	--
prophage1	chr	1296472	1326637	30166	44.98	43	orf01352	CDS	1314631	1318329	+	1232	WP_041850932.1	MULTISPECIES: lytic transglycosylase [Bacillus]	P54334|XKDO_BACSU	Phage-like element PBSX protein XkdO	xkdO	Bacillus subtilis (strain 168)	COG3953|COG5412	X|X	SLT domain protein|Phage-related protein	--	--	--	--	--	--	--	--	--	--
prophage1	chr	1296472	1326637	30166	44.98	43	orf01353	CDS	1318322	1318981	+	219	CAA94038.1	xkdP [Bacillus subtilis subsp. subtilis str. 168]	P54335|XKDP_BACSU	Phage-like element PBSX protein XkdP	xkdP	Bacillus subtilis (strain 168)	COG1652	S	Nucleoid-associated protein YgaU, contains BON and LysM domains	--	--	--	--	--	--	--	--	--	--
prophage1	chr	1296472	1326637	30166	44.98	43	orf01354	CDS	1318997	1319974	+	325	WP_003245730.1	MULTISPECIES: phage-like element PBSX protein XkdQ [Bacillus]	P54336|XKDQ_BACSU	Phage-like element PBSX protein XkdQ	xkdQ	Bacillus subtilis (strain 168)	COG0791|COG4193	M|G	Cell wall-associated hydrolase, NlpC family|Beta- N-acetylglucosaminidase	--	--	--	--	--	--	--	--	--	--
prophage1	chr	1296472	1326637	30166	44.98	43	orf01355	CDS	1319974	1320240	+	88	WP_015252273.1	MULTISPECIES: phage-like element PBSX protein XkdR [Bacillus]	P54337|XKDR_BACSU	Phage-like element PBSX protein XkdR	xkdR	Bacillus subtilis (strain 168)	--	--	--	--	--	--	--	--	--	--	--	--	--
prophage1	chr	1296472	1326637	30166	44.98	43	orf01356	CDS	1320297	1320722	+	141	WP_021479466.1	MULTISPECIES: phage portal protein [Bacillus]	P54338|XKDS_BACSU	Phage-like element PBSX protein XkdS	xkdS	Bacillus subtilis (strain 168)	COG3628	X	Phage baseplate assembly protein W	--	--	--	--	--	--	--	--	--	--
prophage1	chr	1296472	1326637	30166	44.98	43	orf01357	CDS	1320715	1321761	+	348	WP_041850931.1	MULTISPECIES: phage portal protein [Bacillus]	P54339|XKDT_BACSU	Phage-like element PBSX protein XkdT	xkdT	Bacillus subtilis (strain 168)	COG3299	X	Uncharacterized phage protein gp47/JayE	--	--	--	--	--	--	--	--	--	--
prophage1	chr	1296472	1326637	30166	44.98	43	orf01358	CDS	1321745	1322323	+	192	WP_015483131.1	MULTISPECIES: phage portal protein [Bacillus]	P54340|XKDU_BACSU	Phage-like element PBSX protein XkdU	xkdU	Bacillus subtilis (strain 168)	COG3778	X	Uncharacterized protein YmfQ in lambdoid prophage, DUF2313 family	--	--	--	--	--	--	--	--	--	--
prophage1	chr	1296472	1326637	30166	44.98	43	orf01359	CDS	1322320	1322592	+	90	ERI49697.1	hypothetical protein N878_27725, partial [Pseudomonas sp. EGD-AK9]	C0H3Z9|XKZA_BACSU	Uncharacterized protein XkzA	xkzA	Bacillus subtilis (strain 168)	--	--	--	--	--	--	--	--	--	--	--	--	--
prophage1	chr	1296472	1326637	30166	44.98	43	orf01360	CDS	1322595	1324652	+	685	WP_041850929.1	MULTISPECIES: hypothetical protein [Bacillus]	P54341|XKDV_BACSU	Phage-like element PBSX protein XkdV	xkdV	Bacillus subtilis (strain 168)	--	--	--	--	--	--	--	--	--	--	--	--	--
prophage1	chr	1296472	1326637	30166	44.98	43	orf01361	CDS	1324669	1324995	+	108	WP_043940105.1	MULTISPECIES: phage portal protein [Bacillus]	P54342|XKDW_BACSU	Phage-like element PBSX protein XkdW	xkdW	Bacillus subtilis (strain 168)	--	--	--	--	--	--	--	--	--	--	--	--	--
prophage1	chr	1296472	1326637	30166	44.98	43	orf01362	CDS	1324992	1325156	+	54	WP_041850927.1	MULTISPECIES: phage portal protein [Bacillus]	P54343|XKDX_BACSU	Phage-like element PBSX protein XkdX	xkdX	Bacillus subtilis (strain 168)	--	--	--	--	--	--	--	--	--	--	--	--	--
prophage1	chr	1296472	1326637	30166	44.98	43	orf01363	CDS	1325200	1326039	+	279	WP_041850926.1	MULTISPECIES: hypothetical protein [Bacillus]	P39797|XEPA_BACSU	Phage-like element PBSX protein XepA	xepA	Bacillus subtilis (strain 168)	--	--	--	--	--	--	--	--	--	--	--	--	--
prophage1	chr	1296472	1326637	30166	44.98	43	orf01364	CDS	1326092	1326361	+	89	WP_003232655.1	MULTISPECIES: hypothetical protein [Bacillus]	P39798|XHLA_BACSU	Protein XhlA	xhlA	Bacillus subtilis (strain 168)	--	--	--	--	--	--	--	--	--	--	None	GO:0005886(plasma membrane);GO:0016020(membrane);GO:0016021(integral component of membrane)	None
prophage1	chr	1296472	1326637	30166	44.98	43	orf01365	CDS	1326374	1326637	+	87	WP_003232653.1	MULTISPECIES: holin [Bacillus]	Q99163|XHLB_BACSU	Holin	xhlB	Bacillus subtilis (strain 168)	--	--	--	--	--	--	--	--	--	--	None	GO:0016020(membrane);GO:0016021(integral component of membrane)	None
prophage2	chr	1855231	1916285	61055	38.86	77	orf01867	CDS	1855231	1856220	+	329	WP_003231754.1	MULTISPECIES: ribonucleoside-diphosphate reductase subunit beta [Bacillus]	P50621|RIR2_BACSU	Ribonucleoside-diphosphate reductase subunit beta	nrdF	Bacillus subtilis (strain 168)	COG0208	F	Ribonucleotide reductase beta subunit, ferritin-like domain	K00526	E1.17.4.1B, nrdB, nrdF	ribonucleoside-diphosphate reductase beta chain [EC:1.17.4.1]	ko00230|ko00240	Purine metabolism|Pyrimidine metabolism	Nucleotide metabolism|Nucleotide metabolism	Metabolism|Metabolism	GO:0006260(DNA replication);GO:0009186(deoxyribonucleoside diphosphate metabolic process);GO:0009263(deoxyribonucleotide biosynthetic process);GO:0055114(oxidation-reduction process)	GO:0005971(ribonucleoside-diphosphate reductase complex)	GO:0004748(ribonucleoside-diphosphate reductase activity, thioredoxin disulfide as acceptor);GO:0016491(oxidoreductase activity);GO:0046872(metal ion binding)
prophage2	chr	1855231	1916285	61055	38.86	77	orf01868	CDS	1856270	1856890	+	206	WP_003245105.1	MULTISPECIES: hypothetical protein [Bacillus]	P50619|YMAB_BACSU	Uncharacterized protein YmaB	ymaB	Bacillus subtilis (strain 168)	COG4112	R	Predicted phosphoesterase, NUDIX family	--	--	--	--	--	--	--	None	None	GO:0016787(hydrolase activity)
prophage2	chr	1855231	1916285	61055	38.86	77	orf01869	CDS	1856954	1857721	-	255	WP_032725747.1	MULTISPECIES: N-acetylmuramoyl-L-alanine amidase [Bacillus]	Q06320|CWLC_BACSU	Sporulation-specific N-acetylmuramoyl-L-alanine amidase	cwlC	Bacillus subtilis (strain 168)	COG0860	M	N-acetylmuramoyl-L-alanine amidase	K01448	amiABC	N-acetylmuramoyl-L-alanine amidase [EC:3.5.1.28]	ko01503	Cationic antimicrobial peptide (CAMP) resistance	Drug resistance: Antimicrobial	Human Diseases	GO:0009253(peptidoglycan catabolic process)	None	GO:0008745(N-acetylmuramoyl-L-alanine amidase activity);GO:0016787(hydrolase activity);GO:0042834(peptidoglycan binding)
prophage2	chr	1855231	1916285	61055	38.86	77	orf01870	CDS	1858056	1858202	-	48	CCU58318.1	hypothetical protein BSUBE1_1687 [Bacillus subtilis E1]	--	--	--	--	--	--	--	--	--	--	--	--	--	--	--	--	--
prophage2	chr	1855231	1916285	61055	38.86	77	orf01871	CDS	1858357	1859322	+	321	WP_003231746.1	MULTISPECIES: stage V sporulation protein K [Bacillus]	P27643|SP5K_BACSU	Stage V sporulation protein K	spoVK	Bacillus subtilis (strain 168)	COG0464	MDT	AAA+-type ATPase, SpoVK/Ycf46/Vps4 family	K06413	spoVK	stage V sporulation protein K	None	None	None	None	GO:0030435(sporulation resulting in formation of a cellular spore)	None	GO:0000166(nucleotide binding);GO:0005524(ATP binding)
prophage2	chr	1855231	1916285	61055	38.86	77	orf01872	CDS	1859455	1860717	+	420	WP_041850807.1	MULTISPECIES: GTPase HflX [Bacillus]	P94478|HFLX_BACSU	GTPase HflX	hflX	Bacillus subtilis (strain 168)	COG2262	J	50S ribosomal subunit-associated GTPase HflX	K03665	hflX	GTPase	None	None	None	None	None	GO:0005737(cytoplasm)	GO:0000166(nucleotide binding);GO:0000287(magnesium ion binding);GO:0003924(GTPase activity);GO:0005525(GTP binding);GO:0046872(metal ion binding)
prophage2	chr	1855231	1916285	61055	38.86	77	orf01873	CDS	1860735	1862000	+	421	WP_041850806.1	MULTISPECIES: hypothetical protein [Bacillus]	P94479|YNBB_BACSU	Uncharacterized protein YnbB	ynbB	Bacillus subtilis (strain 168)	COG4100	PR	Cystathionine beta-lyase family protein involved in aluminum resistance	--	--	--	--	--	--	--	None	None	GO:0003824(catalytic activity);GO:0016829(lyase activity);GO:0018826(methionine gamma-lyase activity);GO:0030170(pyridoxal phosphate binding)
prophage2	chr	1855231	1916285	61055	38.86	77	orf01874	CDS	1862110	1862517	+	135	WP_003238341.1	MULTISPECIES: MerR family transcriptional regulator [Bacillus]	P37582|GLNR_BACSU	HTH-type transcriptional regulator GlnR	glnR	Bacillus subtilis (strain 168)	COG0789	K	DNA-binding transcriptional regulator, MerR family	K03713	glnR	MerR family transcriptional regulator, glutamine synthetase repressor	None	None	None	None	GO:0006351(transcription, DNA-templated);GO:0006355(regulation of transcription, DNA-templated)	None	GO:0003677(DNA binding)
prophage2	chr	1855231	1916285	61055	38.86	77	orf01875	CDS	1862576	1863910	+	444	4S0R_A	Chain A, Structure Of Gs-tnra Complex >4S0R_B Chain B, Structure Of Gs-tnra Complex >4S0R_C Chain C, Structure Of Gs-tnra Complex >4S0R_D Chain D, Structure Of Gs-tnra Complex >4S0R_E Chain E, Structure Of Gs-tnra Complex >4S0R_F Chain F, Structure Of Gs-tnra Complex >4S0R_G Chain G, Structure Of Gs-tnra Complex >4S0R_H Chain H, Structure Of Gs-tnra Complex >4S0R_I Chain I, Structure Of Gs-tnra C…	P12425|GLN1A_BACSU	Glutamine synthetase	glnA	Bacillus subtilis (strain 168)	COG0174	E	Glutamine synthetase	K01915	glnA, GLUL	glutamine synthetase [EC:6.3.1.2]	ko00220|ko00250|ko00630|ko00910|ko02020|ko04217|ko04724|ko04727	Arginine biosynthesis|Alanine, aspartate and glutamate metabolism|Glyoxylate and dicarboxylate metabolism|Nitrogen metabolism|Two-component system|Necroptosis|Glutamatergic synapse|GABAergic synapse	Amino acid metabolism|Amino acid metabolism|Carbohydrate metabolism|Energy metabolism|Signal transduction|Cell growth and death|Nervous system|Nervous system	Metabolism|Metabolism|Metabolism|Metabolism|Environmental Information Processing|Cellular Processes|Organismal Systems|Organismal Systems	GO:0006542(glutamine biosynthetic process);GO:0006807(nitrogen compound metabolic process);GO:0009399(nitrogen fixation)	GO:0005737(cytoplasm)	GO:0000166(nucleotide binding);GO:0003824(catalytic activity);GO:0004356(glutamate-ammonia ligase activity);GO:0005515(protein binding);GO:0005524(ATP binding);GO:0016874(ligase activity)
prophage2	chr	1855231	1916285	61055	38.86	77	orf01876	CDS	1864770	1865258	+	162	WP_041850804.1	MULTISPECIES: hypothetical protein [Bacillus]	O31799|YNZF_BACSU	Uncharacterized protein YnzF	ynzF	Bacillus subtilis (strain 168)	--	--	--	--	--	--	--	--	--	--	--	--	--
prophage2	chr	1855231	1916285	61055	38.86	77	orf01877	CDS	1865507	1866580	+	357	WP_041850803.1	MULTISPECIES: hypothetical protein [Bacillus]	O32000|YOKG_BACSU	SPBc2 prophage-derived pesticidal crystal protein-like YokG	yokG	Bacillus subtilis (strain 168)	--	--	--	--	--	--	--	--	--	--	--	--	--
prophage2	chr	1855231	1916285	61055	38.86	77	orf01878	CDS	1866711	1866965	+	84	WP_015252034.1	MULTISPECIES: hypothetical protein [Bacillus]	O31800|YNZG_BACSU	UPF0457 protein YnzG	ynzG	Bacillus subtilis (strain 168)	--	--	--	--	--	--	--	--	--	--	--	--	--
prophage2	chr	1855231	1916285	61055	38.86	77	orf01879	CDS	1867047	1867580	+	177	WP_041850802.1	MULTISPECIES: SPBc2 prophage-derived protein YokH [Bacillus]	P94480|YNAB_BACSU	Uncharacterized protein YnaB	ynaB	Bacillus subtilis (strain 168)	COG4282	M	Cell wall assembly regulator SMI1	--	--	--	--	--	--	--	--	--	--
prophage2	chr	1855231	1916285	61055	38.86	77	orf01880	CDS	1867904	1868416	+	170	WP_041850801.1	MULTISPECIES: N-acetyltransferase [Bacillus]	P94482|YNAD_BACSU	Uncharacterized N-acetyltransferase YnaD	ynaD	Bacillus subtilis (strain 168)	COG1670	JO	Protein N-acetyltransferase, RimJ/RimL family	--	--	--	--	--	--	--	None	None	GO:0004145(diamine N-acetyltransferase activity);GO:0008080(N-acetyltransferase activity);GO:0016740(transferase activity);GO:0016746(transferase activity, transferring acyl groups)
prophage2	chr	1855231	1916285	61055	38.86	77	orf01881	CDS	1868977	1869618	+	213	WP_041850800.1	MULTISPECIES: hypothetical protein [Bacillus]	P94483|YNAE_BACSU	Uncharacterized protein YnaE	ynaE	Bacillus subtilis (strain 168)	--	--	--	--	--	--	--	--	--	--	--	--	--
prophage2	chr	1855231	1916285	61055	38.86	77	orf01882	CDS	1869785	1870081	+	98	WP_031314953.1	MULTISPECIES: hypothetical protein [Bacillus]	P94484|YNAF_BACSU	Uncharacterized protein YnaF	ynaF	Bacillus subtilis (strain 168)	--	--	--	--	--	--	--	--	--	--	--	--	--
prophage2	chr	1855231	1916285	61055	38.86	77	orf01883	CDS	1870124	1870399	+	91	WP_041850799.1	hypothetical protein [Bacillus subtilis]	P94485|YNAG_BACSU	Uncharacterized protein YnaG	ynaG	Bacillus subtilis (strain 168)	--	--	--	--	--	--	--	--	--	--	--	--	--
prophage2	chr	1855231	1916285	61055	38.86	77	orf01884	CDS	1870444	1870704	-	86	KIO55694.1	hypothetical protein B4143_0985 [Bacillus subtilis]	--	--	--	--	--	--	--	--	--	--	--	--	--	--	--	--	--
prophage2	chr	1855231	1916285	61055	38.86	77	orf01885	CDS	1870862	1871332	+	156	WP_041850798.1	MULTISPECIES: hypothetical protein [Bacillus]	P94487|YNAI_BACSU	Uncharacterized protein YnaI	ynaI	Bacillus subtilis (strain 168)	COG0135	E	Phosphoribosylanthranilate isomerase	--	--	--	--	--	--	--	--	--	--
prophage2	chr	1855231	1916285	61055	38.86	77	orf01886	CDS	1872075	1872197	-	40	KZD95090.1	hypothetical protein B4122_0062 [Bacillus subtilis]	--	--	--	--	--	--	--	--	--	--	--	--	--	--	--	--	--
prophage2	chr	1855231	1916285	61055	38.86	77	orf01887	CDS	1872196	1873587	+	463	WP_041850797.1	MULTISPECIES: MFS transporter [Bacillus]	P94488|YNAJ_BACSU	Uncharacterized symporter YnaJ	ynaJ	Bacillus subtilis (strain 168)	COG2211	G	Na+/melibiose symporter or related transporter	K03292	TC.GPH	glycoside/pentoside/hexuronide:cation symporter, GPH family	None	None	None	None	GO:0006814(sodium ion transport)	GO:0016020(membrane);GO:0016021(integral component of membrane)	GO:0005215(transporter activity)
prophage2	chr	1855231	1916285	61055	38.86	77	orf01888	CDS	1873618	1875219	+	533	WP_041850796.1	MULTISPECIES: glycoside hydrolase 43 family protein [Bacillus]	P94489|XYNB_BACSU	Beta-xylosidase	xynB	Bacillus subtilis (strain 168)	COG3507	G	Beta-xylosidase	K01198	xynB	xylan 1,4-beta-xylosidase [EC:3.2.1.37]	ko00520	Amino sugar and nucleotide sugar metabolism	Carbohydrate metabolism	Metabolism	GO:0005975(carbohydrate metabolic process);GO:0008152(metabolic process)	None	GO:0004553(hydrolase activity, hydrolyzing O-glycosyl compounds);GO:0009044(xylan 1,4-beta-xylosidase activity);GO:0016787(hydrolase activity);GO:0016798(hydrolase activity, acting on glycosyl bonds)
prophage2	chr	1855231	1916285	61055	38.86	77	orf01889	CDS	1875357	1876520	-	387	KIO55690.1	hypothetical protein B4143_0981 [Bacillus subtilis]	P94490|XYLR_BACSU	Xylose repressor	xylR	Bacillus subtilis (strain 168)	COG1940	KG	Sugar kinase of the NBD/HSP70 family, may contain an N-terminal HTH domain	--	--	--	--	--	--	--	--	--	--
prophage2	chr	1855231	1916285	61055	38.86	77	orf01890	CDS	1876753	1878090	+	445	WP_041850794.1	MULTISPECIES: xylose isomerase [Bacillus]	P0CI80|XYLA_BACSU	Xylose isomerase	xylA	Bacillus subtilis (strain 168)	COG2115	G	Xylose isomerase	K01805	xylA	xylose isomerase [EC:5.3.1.5]	ko00040|ko00051	Pentose and glucuronate interconversions|Fructose and mannose metabolism	Carbohydrate metabolism|Carbohydrate metabolism	Metabolism|Metabolism	GO:0005975(carbohydrate metabolic process);GO:0006098(pentose-phosphate shunt);GO:0042732(D-xylose metabolic process)	GO:0005737(cytoplasm)	GO:0000287(magnesium ion binding);GO:0009045(xylose isomerase activity);GO:0016853(isomerase activity);GO:0046872(metal ion binding)
prophage2	chr	1855231	1916285	61055	38.86	77	orf01891	CDS	1878241	1879740	+	499	WP_043940126.1	xylulokinase [Bacillus sp. YP1]	P39211|XYLB_BACSU	Xylulose kinase	xylB	Bacillus subtilis (strain 168)	COG1070	G	Sugar (pentulose or hexulose) kinase	K00854	xylB, XYLB	xylulokinase [EC:2.7.1.17]	ko00040	Pentose and glucuronate interconversions	Carbohydrate metabolism	Metabolism	GO:0005975(carbohydrate metabolic process);GO:0005997(xylulose metabolic process);GO:0016310(phosphorylation);GO:0042732(D-xylose metabolic process)	GO:0005737(cytoplasm)	GO:0000166(nucleotide binding);GO:0004856(xylulokinase activity);GO:0005524(ATP binding);GO:0016301(kinase activity);GO:0016740(transferase activity);GO:0016773(phosphotransferase activity, alcohol group as acceptor)
prophage2	chr	1855231	1916285	61055	38.86	77	orf01892	CDS	1880310	1880585	-	91	KIO55687.1	hypothetical protein B4143_0978 [Bacillus subtilis]	P94492|YNCB_BACSU	Endonuclease YncB	yncB	Bacillus subtilis (strain 168)	COG1525	L	Endonuclease YncB, thermonuclease family	K01174	nuc	micrococcal nuclease [EC:3.1.31.1]	None	None	None	None	None	None	GO:0003676(nucleic acid binding);GO:0004518(nuclease activity);GO:0004519(endonuclease activity);GO:0016787(hydrolase activity)
prophage2	chr	1855231	1916285	61055	38.86	77	orf01893	CDS	1881112	1882413	+	433	KIO55686.1	hypothetical protein B4143_0977 [Bacillus subtilis]	P94493|YNCC_BACSU	Putative metabolite transport protein YncC	yncC	Bacillus subtilis (strain 168)	COG2814	G	Predicted arabinose efflux permease, MFS family	K06609	iolT	MFS transporter, SP family, major inositol transporter	None	None	None	None	GO:0006810(transport);GO:0055085(transmembrane transport)	GO:0016020(membrane);GO:0016021(integral component of membrane)	GO:0005215(transporter activity);GO:0022857(transmembrane transporter activity)
prophage2	chr	1855231	1916285	61055	38.86	77	orf01894	CDS	1882515	1883699	-	394	WP_021479223.1	MULTISPECIES: alanine racemase 2 [Bacillus]	P94494|ALR2_BACSU	Alanine racemase 2	alr2	Bacillus subtilis (strain 168)	COG0787	M	Alanine racemase	K01775	alr	alanine racemase [EC:5.1.1.1]	ko00473|ko01502	D-Alanine metabolism|Vancomycin resistance	Metabolism of other amino acids|Drug resistance: Antimicrobial	Metabolism|Human Diseases	GO:0006522(alanine metabolic process);GO:0030632(D-alanine biosynthetic process)	None	GO:0003824(catalytic activity);GO:0008784(alanine racemase activity);GO:0016853(isomerase activity);GO:0030170(pyridoxal phosphate binding)
prophage2	chr	1855231	1916285	61055	38.86	77	orf01895	CDS	1884130	1884555	-	141	WP_014479913.1	MULTISPECIES: hypothetical protein [Bacillus]	--	--	--	--	--	--	--	--	--	--	--	--	--	--	--	--	--
prophage2	chr	1855231	1916285	61055	38.86	77	orf01896	CDS	1884984	1885445	+	153	WP_029317844.1	MULTISPECIES: hypothetical protein [Bacillus]	P94495|YNCE_BACSU	Uncharacterized protein YncE	yncE	Bacillus subtilis (strain 168)	--	--	--	--	--	--	--	--	--	--	--	--	--
prophage2	chr	1855231	1916285	61055	38.86	77	orf01897	CDS	1885475	1885909	+	144	WP_003245820.1	MULTISPECIES: deoxyuridine 5&apos;-triphosphate nucleotidohydrolase [Bacillus]	O31801|YNCF_BACSU	Probable deoxyuridine 5&apos;-triphosphate nucleotidohydrolase YncF	yncF	Bacillus subtilis (strain 168)	COG0756	FV	dUTPase	K01520	dut, DUT	dUTP pyrophosphatase [EC:3.6.1.23]	ko00240|ko00983	Pyrimidine metabolism|Drug metabolism - other enzymes	Nucleotide metabolism|Xenobiotics biodegradation and metabolism	Metabolism|Metabolism	GO:0006226(dUMP biosynthetic process);GO:0009117(nucleotide metabolic process);GO:0046080(dUTP metabolic process);GO:0046081(dUTP catabolic process)	GO:0005737(cytoplasm)	GO:0000287(magnesium ion binding);GO:0004170(dUTP diphosphatase activity);GO:0016787(hydrolase activity);GO:0046872(metal ion binding)
prophage2	chr	1855231	1916285	61055	38.86	77	orf01898	CDS	1886140	1886634	-	164	CCU58373.1	hypothetical protein BSUBE1_1742 [Bacillus subtilis E1]	--	--	--	--	--	--	--	--	--	--	--	--	--	--	--	--	--
prophage2	chr	1855231	1916285	61055	38.86	77	orf01899	CDS	1886722	1886880	+	52	EME07094.1	hypothetical protein BS732_2567 [Bacillus subtilis MB73/2]	--	--	--	--	--	--	--	--	--	--	--	--	--	--	--	--	--
prophage2	chr	1855231	1916285	61055	38.86	77	orf01900	CDS	1886881	1887045	+	54	BAI85443.1	hypothetical protein BSNT_08343 [Bacillus subtilis subsp. natto BEST195]	--	--	--	--	--	--	--	--	--	--	--	--	--	--	--	--	--
prophage2	chr	1855231	1916285	61055	38.86	77	orf01901	CDS	1887321	1888160	+	279	WP_041850791.1	MULTISPECIES: thymidylate synthase [Bacillus]	Q5D189|TYSY_BACNA	Thymidylate synthase	thyA	Bacillus subtilis subsp. natto	COG0207	F	Thymidylate synthase	K00560	thyA, TYMS	thymidylate synthase [EC:2.1.1.45]	ko00240|ko00670|ko01523	Pyrimidine metabolism|One carbon pool by folate|Antifolate resistance	Nucleotide metabolism|Metabolism of cofactors and vitamins|Drug resistance: Antineoplastic	Metabolism|Metabolism|Human Diseases	GO:0006231(dTMP biosynthetic process);GO:0006235(dTTP biosynthetic process);GO:0009165(nucleotide biosynthetic process);GO:0032259(methylation)	GO:0005737(cytoplasm)	GO:0004799(thymidylate synthase activity);GO:0008168(methyltransferase activity);GO:0016740(transferase activity)
prophage2	chr	1855231	1916285	61055	38.86	77	orf01902	CDS	1888613	1889332	-	239	WP_041850790.1	MULTISPECIES: hypothetical protein [Bacillus]	O31803|YNCM_BACSU	Uncharacterized protein YncM	yncM	Bacillus subtilis (strain 168)	--	--	--	--	--	--	--	--	--	--	--	--	--
prophage2	chr	1855231	1916285	61055	38.86	77	orf01903	CDS	1889495	1889851	-	118	WP_015713993.1	MULTISPECIES: hypothetical protein [Bacillus]	C0H417|YNZK_BACSU	Uncharacterized membrane protein YnzK	ynzK	Bacillus subtilis (strain 168)	--	--	--	--	--	--	--	--	--	--	None	GO:0016020(membrane);GO:0016021(integral component of membrane)	None
prophage2	chr	1855231	1916285	61055	38.86	77	orf01904	CDS	1890098	1890295	-	65	--	--	P07790|COTC_BACSU	Spore coat protein C	cotC	Bacillus subtilis (strain 168)	--	--	--	K06326	cotC	spore coat protein C	None	None	None	None	--	--	--
prophage2	chr	1855231	1916285	61055	38.86	77	orf01905	CDS	1890318	1890452	-	44	ERI45400.1	hypothetical protein N880_00105 [Bacillus sp. EGD-AK10]	--	--	--	--	--	--	--	--	--	--	--	--	--	--	--	--	--
prophage2	chr	1855231	1916285	61055	38.86	77	orf01906	CDS	1890471	1890659	-	62	WP_003231634.1	MULTISPECIES: protein translocase TatA [Bacillus]	O31804|TATAC_BACSU	Sec-independent protein translocase protein TatAc	tatAc	Bacillus subtilis (strain 168)	COG1826	U	Sec-independent protein translocase protein TatA	K03116	tatA	sec-independent protein translocase protein TatA	ko03060|ko03070	Protein export|Bacterial secretion system	Folding, sorting and degradation|Membrane transport	Genetic Information Processing|Environmental Information Processing	GO:0006810(transport);GO:0009306(protein secretion);GO:0015031(protein transport);GO:0043953(protein transport by the Tat complex)	GO:0005886(plasma membrane);GO:0005887(integral component of plasma membrane);GO:0016020(membrane);GO:0016021(integral component of membrane);GO:0033281(TAT protein transport complex)	GO:0008320(protein transmembrane transporter activity);GO:0008565(protein transporter activity)
prophage2	chr	1855231	1916285	61055	38.86	77	orf01907	CDS	1890738	1890914	+	58	ADV92671.1	hypothetical protein BSn5_00175 [Bacillus subtilis BSn5]	--	--	--	--	--	--	--	--	--	--	--	--	--	--	--	--	--
prophage2	chr	1855231	1916285	61055	38.86	77	orf01908	CDS	1891091	1891312	+	73	WP_068488601.1	hypothetical protein, partial [Planococcus maritimus]	O31805|YNDA_BACSU	Uncharacterized protein YndA	yndA	Bacillus subtilis (strain 168)	--	--	--	--	--	--	--	--	--	--	--	--	--
prophage2	chr	1855231	1916285	61055	38.86	77	orf01909	CDS	1891376	1891810	-	144	WP_041850789.1	MULTISPECIES: hypothetical protein [Bacillus]	O31806|YNDB_BACSU	Uncharacterized protein YndB	yndB	Bacillus subtilis (strain 168)	COG3832	S	Uncharacterized conserved protein YndB, AHSA1/START domain	--	--	--	--	--	--	--	GO:0006950(response to stress)	None	None
prophage2	chr	1855231	1916285	61055	38.86	77	orf01910	CDS	1891959	1892081	+	40	ADV92674.1	hypothetical protein BSn5_00190 [Bacillus subtilis BSn5]	--	--	--	--	--	--	--	--	--	--	--	--	--	--	--	--	--
prophage2	chr	1855231	1916285	61055	38.86	77	orf01911	CDS	1892119	1892307	+	62	WP_003231626.1	MULTISPECIES: hypothetical protein [Bacillus]	O31807|YNZB_BACSU	Uncharacterized protein YnzB	ynzB	Bacillus subtilis (strain 168)	--	--	--	--	--	--	--	--	--	--	--	--	--
prophage2	chr	1855231	1916285	61055	38.86	77	orf01912	CDS	1892601	1894163	+	520	WP_072175922.1	spore germination protein [Bacillus subtilis]	O31808|YNDD_BACSU	Uncharacterized membrane protein YndD	yndD	Bacillus subtilis (strain 168)	COG0697	GER	Permease of the drug/metabolite transporter (DMT) superfamily	K06310	yndD	spore germination protein	None	None	None	None	GO:0009847(spore germination)	GO:0005886(plasma membrane);GO:0016020(membrane);GO:0016021(integral component of membrane)	None
prophage2	chr	1855231	1916285	61055	38.86	77	orf01913	CDS	1894193	1895284	+	363	WP_038827868.1	MULTISPECIES: spore gernimation protein [Bacillus]	O31809|YNDE_BACSU	Spore germination protein YndE	yndE	Bacillus subtilis (strain 168)	COG0531	E	Amino acid transporter	K06311	yndE	spore germination protein	None	None	None	None	GO:0003333(amino acid transmembrane transport);GO:0009847(spore germination)	GO:0016020(membrane);GO:0016021(integral component of membrane)	GO:0015171(amino acid transmembrane transporter activity)
prophage2	chr	1855231	1916285	61055	38.86	77	orf01914	CDS	1895274	1896488	+	404	WP_038827867.1	MULTISPECIES: spore gernimation protein GerC [Bacillus]	O31810|YNDF_BACSU	Spore germination protein YndF	yndF	Bacillus subtilis (strain 168)	--	--	--	K06312	yndF	spore germination protein	None	None	None	None	GO:0009847(spore germination)	GO:0016020(membrane)	None
prophage2	chr	1855231	1916285	61055	38.86	77	orf01915	CDS	1896615	1897421	+	268	WP_038827866.1	MULTISPECIES: hypothetical protein [Bacillus]	O31811|YNDG_BACSU	Uncharacterized membrane protein YndG	yndG	Bacillus subtilis (strain 168)	--	--	--	--	--	--	--	--	--	--	None	GO:0016020(membrane);GO:0016021(integral component of membrane)	None
prophage2	chr	1855231	1916285	61055	38.86	77	orf01916	CDS	1897509	1897628	-	39	EHA30419.1	hypothetical protein BSSC8_24780 [Bacillus subtilis subsp. subtilis str. SC-8]	--	--	--	--	--	--	--	--	--	--	--	--	--	--	--	--	--
prophage2	chr	1855231	1916285	61055	38.86	77	orf01917	CDS	1897660	1898043	+	127	KIO55662.1	hypothetical protein B4143_0953 [Bacillus subtilis]	O31812|YNDH_BACSU	Uncharacterized protein YndH	yndH	Bacillus subtilis (strain 168)	--	--	--	--	--	--	--	--	--	--	--	--	--
prophage2	chr	1855231	1916285	61055	38.86	77	orf01918	CDS	1898040	1899680	+	546	WP_038827863.1	MULTISPECIES: membrane protein [Bacillus]	O31813|YNDJ_BACSU	Uncharacterized membrane protein YndJ	yndJ	Bacillus subtilis (strain 168)	--	--	--	--	--	--	--	--	--	--	None	GO:0016020(membrane);GO:0016021(integral component of membrane)	None
prophage2	chr	1855231	1916285	61055	38.86	77	orf01919	CDS	1899770	1900084	+	104	KIO55660.1	hypothetical protein B4143_0951 [Bacillus subtilis]	O31814|YNDK_BACSU	Uncharacterized membrane protein YndK	yndK	Bacillus subtilis (strain 168)	--	--	--	--	--	--	--	--	--	--	--	--	--
prophage2	chr	1855231	1916285	61055	38.86	77	orf01920	CDS	1900308	1901066	+	252	WP_041850786.1	MULTISPECIES: hypothetical protein [Bacillus]	O31815|YNDL_BACSU	UPF0714 protein YndL	yndL	Bacillus subtilis (strain 168)	COG4195	X	Phage-related replication protein YjqB, UPF0714/DUF867 family	--	--	--	--	--	--	--	--	--	--
prophage2	chr	1855231	1916285	61055	38.86	77	orf01921	CDS	1901093	1901542	-	149	WP_015483284.1	MULTISPECIES: hypothetical protein [Bacillus]	O31816|YNDM_BACSU	Uncharacterized membrane protein YndM	yndM	Bacillus subtilis (strain 168)	--	--	--	--	--	--	--	--	--	--	--	--	--
prophage2	chr	1855231	1916285	61055	38.86	77	orf01922	CDS	1901603	1901725	+	40	CCU58397.1	hypothetical protein BSUBE1_1766 [Bacillus subtilis E1]	--	--	--	--	--	--	--	--	--	--	--	--	--	--	--	--	--
prophage2	chr	1855231	1916285	61055	38.86	77	orf01923	CDS	1901751	1902185	+	144	WP_032725818.1	MULTISPECIES: fosfomycin resistance protein FosB [Bacillus]	O31817|FOSB_BACSU	Metallothiol transferase FosB	fosB	Bacillus subtilis (strain 168)	COG0346	Q	Catechol 2,3-dioxygenase or other lactoylglutathione lyase family enzyme	K11210	fosB	metallothiol transferase [EC:2.5.1.-]	None	None	None	None	GO:0046677(response to antibiotic)	GO:0005737(cytoplasm)	GO:0000287(magnesium ion binding);GO:0016740(transferase activity);GO:0016765(transferase activity, transferring alkyl or aryl (other than methyl) groups);GO:0046872(metal ion binding)
prophage2	chr	1855231	1916285	61055	38.86	77	orf01924	CDS	1902723	1903340	-	205	WP_003238209.1	MULTISPECIES: LexA repressor [Bacillales]	P31080|LEXA_BACSU	LexA repressor	lexA	Bacillus subtilis (strain 168)	COG1974	KT	SOS-response transcriptional repressor LexA (RecA-mediated autopeptidase)	K01356	lexA	repressor LexA [EC:3.4.21.88]	None	None	None	None	GO:0006260(DNA replication);GO:0006281(DNA repair);GO:0006351(transcription, DNA-templated);GO:0006355(regulation of transcription, DNA-templated);GO:0006508(proteolysis);GO:0006974(cellular response to DNA damage stimulus);GO:0009432(SOS response);GO:0045892(negative regulation of transcription, DNA-templated)	None	GO:0003677(DNA binding);GO:0004252(serine-type endopeptidase activity);GO:0016787(hydrolase activity)
prophage2	chr	1855231	1916285	61055	38.86	77	orf01925	CDS	1903496	1903807	+	103	WP_003245376.1	MULTISPECIES: peptidoglycan-binding protein [Bacillus]	Q45056|YNEA_BACSU	Cell division suppressor protein YneA	yneA	Bacillus subtilis (strain 168)	COG1388	M	LysM repeat	--	--	--	--	--	--	--	GO:0006281(DNA repair);GO:0006974(cellular response to DNA damage stimulus);GO:0007049(cell cycle);GO:0009432(SOS response);GO:0051301(cell division);GO:0051782(negative regulation of cell division)	GO:0005737(cytoplasm);GO:0016020(membrane);GO:0016021(integral component of membrane)	None
prophage2	chr	1855231	1916285	61055	38.86	77	orf01926	CDS	1903826	1904479	+	217	WP_041850785.1	MULTISPECIES: resolvase [Bacillus]	Q45057|YNEB_BACSU	Resolvase homolog YneB	yneB	Bacillus subtilis (strain 168)	COG1961	L	Site-specific DNA recombinase related to the DNA invertase Pin	--	--	--	--	--	--	--	GO:0006310(DNA recombination)	None	GO:0000150(recombinase activity);GO:0003677(DNA binding)
prophage2	chr	1855231	1916285	61055	38.86	77	orf01927	CDS	1904543	1904776	+	77	WP_003231595.1	MULTISPECIES: hypothetical protein [Bacillus]	O31818|YNZC_BACSU	UPF0291 protein YnzC	ynzC	Bacillus subtilis (strain 168)	COG4224	S	Uncharacterized protein YnzC, UPF0291/DUF896 family	--	--	--	--	--	--	--	None	GO:0005737(cytoplasm)	None
prophage2	chr	1855231	1916285	61055	38.86	77	orf01928	CDS	1904945	1906948	+	667	WP_003231593.1	MULTISPECIES: transketolase [Bacillus]	P45694|TKT_BACSU	Transketolase	tkt	Bacillus subtilis (strain 168)	COG0021	G	Transketolase	K00615	E2.2.1.1, tktA, tktB	transketolase [EC:2.2.1.1]	ko00030|ko00710|ko01051	Pentose phosphate pathway|Carbon fixation in photosynthetic organisms|Biosynthesis of ansamycins	Carbohydrate metabolism|Energy metabolism|Metabolism of terpenoids and polyketides	Metabolism|Metabolism|Metabolism	GO:0008152(metabolic process)	None	GO:0003824(catalytic activity);GO:0004802(transketolase activity);GO:0016740(transferase activity);GO:0046872(metal ion binding)
prophage2	chr	1855231	1916285	61055	38.86	77	orf01929	CDS	1907101	1907547	+	148	WP_003231591.1	MULTISPECIES: sporulation inhibitor of replication protein SirA [Bacillus]	P45707|SIRA_BACSU	Sporulation inhibitor of replication protein SirA	sirA	Bacillus subtilis (strain 168)	--	--	--	--	--	--	--	--	--	--	GO:0008156(negative regulation of DNA replication);GO:0030435(sporulation resulting in formation of a cellular spore)	None	None
prophage2	chr	1855231	1916285	61055	38.86	77	orf01930	CDS	1907633	1907851	+	72	WP_003221221.1	MULTISPECIES: hypothetical protein [Bacillales]	P45708|YNEF_BACSU	UPF0154 protein YneF	yneF	Bacillus subtilis (strain 168)	COG3763	S	Uncharacterized protein YneF, UPF0154 family	K09976	K09976	uncharacterized protein	None	None	None	None	None	GO:0005886(plasma membrane);GO:0016020(membrane);GO:0016021(integral component of membrane)	None
prophage2	chr	1855231	1916285	61055	38.86	77	orf01931	CDS	1907925	1908116	-	63	WP_003231588.1	MULTISPECIES: aspartyl-phosphate phosphatase [Bacillus]	O31819|YNZD_BACSU	Aspartyl-phosphate phosphatase YnzD	ynzD	Bacillus subtilis (strain 168)	--	--	--	--	--	--	--	--	--	--	GO:0043937(regulation of sporulation)	None	None
prophage2	chr	1855231	1916285	61055	38.86	77	orf01932	CDS	1908318	1909025	+	235	WP_041850784.1	MULTISPECIES: cytochrome C biogenesis protein CcdA [Bacillus]	P45706|CCDA_BACSU	Cytochrome c-type biogenesis protein CcdA	ccdA	Bacillus subtilis (strain 168)	COG0785	CO	Cytochrome c biogenesis protein CcdA	K06196	ccdA	cytochrome c-type biogenesis protein	None	None	None	None	GO:0017004(cytochrome complex assembly);GO:0055114(oxidation-reduction process)	GO:0016020(membrane);GO:0016021(integral component of membrane)	None
prophage2	chr	1855231	1916285	61055	38.86	77	orf01933	CDS	1909114	1909476	+	120	WP_014476939.1	MULTISPECIES: two-component system response regulator [Bacillus]	P45709|CCDB_BACSU	Protein CcdB	ccdB	Bacillus subtilis (strain 168)	COG2201	NT	Chemotaxis response regulator CheB, contains REC and protein-glutamate methylesterase domains	K03413	cheY	two-component system, chemotaxis family, chemotaxis protein CheY	ko02020|ko02030	Two-component system|Bacterial chemotaxis	Signal transduction|Cell motility	Environmental Information Processing|Cellular Processes	GO:0000160(phosphorelay signal transduction system)	None	None
prophage2	chr	1855231	1916285	61055	38.86	77	orf01934	CDS	1909564	1910046	+	160	WP_003231582.1	MULTISPECIES: protein CcdC [Bacillus]	P45710|CCDC_BACSU	Protein CcdC	ccdC	Bacillus subtilis (strain 168)	COG4846	CO	Membrane protein CcdC involved in cytochrome C biogenesis	--	--	--	--	--	--	--	None	GO:0005886(plasma membrane);GO:0016020(membrane);GO:0016021(integral component of membrane)	None
prophage2	chr	1855231	1916285	61055	38.86	77	orf01935	CDS	1910077	1910505	-	142	WP_003231580.1	MULTISPECIES: hypothetical protein [Bacillus]	P45711|YNEK_BACSU	Uncharacterized protein YneK	yneK	Bacillus subtilis (strain 168)	--	--	--	--	--	--	--	--	--	--	None	GO:0016020(membrane);GO:0016021(integral component of membrane)	None
prophage2	chr	1855231	1916285	61055	38.86	77	orf01936	CDS	1910741	1911115	-	124	WP_029726673.1	MULTISPECIES: spore coat protein [Bacillus]	Q45058|COTM_BACSU	Spore coat protein M	cotM	Bacillus subtilis (strain 168)	COG0071	O	Molecular chaperone IbpA, HSP20 family	K06335	cotM	spore coat protein M	None	None	None	None	None	GO:0019028(viral capsid)	None
prophage2	chr	1855231	1916285	61055	38.86	77	orf01937	CDS	1911392	1911556	-	54	AFI28499.1	small, acid-soluble spore protein O [Bacillus sp. JS]	P71031|SSPO_BACSU	Small, acid-soluble spore protein O	sspO	Bacillus subtilis (strain 168)	--	--	--	K06432	sspO, cotK	small acid-soluble spore protein O (minor)	None	None	None	None	--	--	--
prophage2	chr	1855231	1916285	61055	38.86	77	orf01938	CDS	1911766	1914495	+	909	WP_021479772.1	MULTISPECIES: aconitate hydratase 1 [Bacillus]	P09339|ACNA_BACSU	Aconitate/2-methylaconitate hydratase	citB	Bacillus subtilis (strain 168)	COG1048	C	Aconitase A	K01681	ACO, acnA	aconitate hydratase [EC:4.2.1.3]	ko00020|ko00630|ko00720	Citrate cycle (TCA cycle)|Glyoxylate and dicarboxylate metabolism|Carbon fixation pathways in prokaryotes	Carbohydrate metabolism|Carbohydrate metabolism|Energy metabolism	Metabolism|Metabolism|Metabolism	GO:0008152(metabolic process)	None	GO:0003994(aconitate hydratase activity);GO:0016829(lyase activity);GO:0051536(iron-sulfur cluster binding);GO:0051539(4 iron, 4 sulfur cluster binding)
prophage2	chr	1855231	1916285	61055	38.86	77	orf01939	CDS	1914567	1915079	+	170	WP_041850783.1	MULTISPECIES: thiol:disulfide interchange protein tlpA [Bacillus]	O31820|YNEN_BACSU	Thioredoxin-like protein YneN	yneN	Bacillus subtilis (strain 168)	COG0526	O	Thiol-disulfide isomerase or thioredoxin	--	--	--	--	--	--	--	GO:0055114(oxidation-reduction process)	GO:0016020(membrane);GO:0016021(integral component of membrane)	GO:0016209(antioxidant activity);GO:0016491(oxidoreductase activity)
prophage2	chr	1855231	1916285	61055	38.86	77	orf01940	CDS	1915094	1915285	+	63	WP_043940128.1	MULTISPECIES: Fur-regulated basic protein B [Bacillus]	C0H418|YNZL_BACSU	Uncharacterized protein YnzL	ynzL	Bacillus subtilis (strain 168)	--	--	--	--	--	--	--	--	--	--	--	--	--
prophage2	chr	1855231	1916285	61055	38.86	77	orf01941	CDS	1915350	1915496	+	48	WP_003231569.1	MULTISPECIES: small, acid-soluble spore protein N [Bacillus]	Q7WY69|SSPN_BACSU	Small, acid-soluble spore protein N	sspN	Bacillus subtilis (strain 168)	--	--	--	K06431	sspN	small acid-soluble spore protein N (minor)	None	None	None	None	GO:0030435(sporulation resulting in formation of a cellular spore);GO:0030436(asexual sporulation)	GO:0042601(endospore-forming forespore)	None
prophage2	chr	1855231	1916285	61055	38.86	77	orf01942	CDS	1915533	1915784	+	83	WP_003231568.1	MULTISPECIES: small, acid-soluble spore protein Tlp [Bacillus]	Q45060|TLP_BACSU	Small, acid-soluble spore protein Tlp	tlp	Bacillus subtilis (strain 168)	--	--	--	K06434	tlp	small acid-soluble spore protein (thioredoxin-like protein)	None	None	None	None	GO:0030435(sporulation resulting in formation of a cellular spore);GO:0030436(asexual sporulation)	None	None
prophage2	chr	1855231	1916285	61055	38.86	77	orf01943	CDS	1915869	1916285	+	138	WP_017696516.1	MULTISPECIES: hypothetical protein [Bacillus]	Q45061|YNEP_BACSU	Putative acyl-CoA thioesterase YneP	yneP	Bacillus subtilis (strain 168)	COG0824	I	Acyl-CoA thioesterase FadM	K07107	ybgC	acyl-CoA thioester hydrolase [EC:3.1.2.-]	None	None	None	None	None	None	GO:0016787(hydrolase activity)
prophage3	chr	2491094	2550726	59633	39.44	81	orf02574	CDS	2491094	2491234	+	46	WP_003226124.1	MULTISPECIES: sporulation protein [Bacillales]	Q7WY62|SDA_BACSU	Sporulation inhibitor sda	sda	Bacillus subtilis (strain 168)	--	--	--	K06371	sda	developmental checkpoint coupling sporulation initiation to replication initiation	None	None	None	None	GO:0030435(sporulation resulting in formation of a cellular spore)	None	GO:0004860(protein kinase inhibitor activity);GO:0005515(protein binding)
prophage3	chr	2491094	2550726	59633	39.44	81	orf02575	CDS	2491539	2492270	-	243	WP_003229964.1	MULTISPECIES: lipoprotein [Bacillus]	P54451|YQEF_BACSU	Uncharacterized lipoprotein YqeF	yqeF	Bacillus subtilis (strain 168)	COG2755	E	Lysophospholipase L1 or related esterase	--	--	--	--	--	--	--	GO:0006508(proteolysis)	GO:0005886(plasma membrane);GO:0016020(membrane)	GO:0008233(peptidase activity)
prophage3	chr	2491094	2550726	59633	39.44	81	orf02576	CDS	2492301	2492459	-	52	EME06359.1	hypothetical protein BS732_3098 [Bacillus subtilis MB73/2]	--	--	--	--	--	--	--	--	--	--	--	--	--	--	--	--	--
prophage3	chr	2491094	2550726	59633	39.44	81	orf02577	CDS	2492522	2493274	-	250	WP_021480067.1	MULTISPECIES: N-acetylmuramoyl-L-alanine amidase [Bacillus]	P54450|CWLH_BACSU	N-acetylmuramoyl-L-alanine amidase CwlH	cwlH	Bacillus subtilis (strain 168)	COG3409|COG5632	M|M	Peptidoglycan-binding (PGRP) domain of peptidoglycan hydrolases|N-acetylmuramoyl-L-alanine amidase CwlA	K01447	xlyAB	N-acetylmuramoyl-L-alanine amidase [EC:3.5.1.28]	None	None	None	None	GO:0009253(peptidoglycan catabolic process)	None	GO:0008745(N-acetylmuramoyl-L-alanine amidase activity);GO:0016787(hydrolase activity)
prophage3	chr	2491094	2550726	59633	39.44	81	orf02578	CDS	2493461	2494087	+	208	WP_041850032.1	MULTISPECIES: TVP38/TMEM64 family protein [Bacillus]	P54449|YQED_BACSU	Uncharacterized protein YqeD	yqeD	Bacillus subtilis (strain 168)	COG0398	S	Uncharacterized membrane protein YdjX, TVP38/TMEM64 family, SNARE-associated domain	--	--	--	--	--	--	--	--	--	--
prophage3	chr	2491094	2550726	59633	39.44	81	orf02579	CDS	2494107	2495000	-	297	WP_041850033.1	MULTISPECIES: 6-phosphogluconate dehydrogenase (decarboxylating) [Bacillus]	P54448|YQEC_BACSU	Putative 6-phosphogluconate dehydrogenase YqeC	yqeC	Bacillus subtilis (strain 168)	COG1023	G	6-phosphogluconate dehydrogenase (decarboxylating)	K00033	PGD, gnd, gntZ	6-phosphogluconate dehydrogenase [EC:1.1.1.44 1.1.1.343]	ko00030|ko00480	Pentose phosphate pathway|Glutathione metabolism	Carbohydrate metabolism|Metabolism of other amino acids	Metabolism|Metabolism	GO:0006098(pentose-phosphate shunt);GO:0019521(D-gluconate metabolic process);GO:0055114(oxidation-reduction process)	None	GO:0004616(phosphogluconate dehydrogenase (decarboxylating) activity);GO:0016491(oxidoreductase activity)
prophage3	chr	2491094	2550726	59633	39.44	81	orf02580	CDS	2495255	2495974	+	239	WP_032726205.1	MULTISPECIES: hypothetical protein [Bacillus]	P54447|YQEB_BACSU	Uncharacterized protein YqeB	yqeB	Bacillus subtilis (strain 168)	--	--	--	--	--	--	--	--	--	--	None	GO:0016020(membrane);GO:0016021(integral component of membrane)	None
prophage3	chr	2491094	2550726	59633	39.44	81	orf02581	CDS	2496007	2496363	-	118	AGE64223.1	nuclease [Bacillus subtilis XF-1]	P42983|NUCB_BACSU	Sporulation-specific extracellular nuclease	nucB	Bacillus subtilis (strain 168)	COG3209	R	Uncharacterized conserved protein RhaS, contains 28 RHS repeats	--	--	--	--	--	--	--	GO:0030435(sporulation resulting in formation of a cellular spore)	GO:0005576(extracellular region)	GO:0004518(nuclease activity);GO:0016787(hydrolase activity)
prophage3	chr	2491094	2550726	59633	39.44	81	orf02582	CDS	2496336	2496479	+	47	BAI86102.1	hypothetical protein BSNT_09023 [Bacillus subtilis subsp. natto BEST195]	--	--	--	--	--	--	--	--	--	--	--	--	--	--	--	--	--
prophage3	chr	2491094	2550726	59633	39.44	81	orf02583	CDS	2496991	2498388	-	465	WP_010886573.1	MULTISPECIES: DNA recombinase [Bacillus]	P17867|CISA_BACSU	Putative DNA recombinase	cisA	Bacillus subtilis (strain 168)	COG1961	L	Site-specific DNA recombinase related to the DNA invertase Pin	K06400	spoIVCA	site-specific DNA recombinase	None	None	None	None	GO:0006310(DNA recombination);GO:0015074(DNA integration)	None	GO:0000150(recombinase activity);GO:0003677(DNA binding)
prophage3	chr	2491094	2550726	59633	39.44	81	orf02584	CDS	2498942	2499361	-	139	WP_004398596.1	MULTISPECIES: protein ArsC [Bacillus]	P45947|ARSC_BACSU	Arsenate reductase	arsC	Bacillus subtilis (strain 168)	COG0394	T	Protein-tyrosine-phosphatase	K03741	arsC2, arsC	arsenate reductase (thioredoxin) [EC:1.20.4.4]	None	None	None	None	GO:0046685(response to arsenic-containing substance);GO:0055114(oxidation-reduction process)	None	GO:0004725(protein tyrosine phosphatase activity);GO:0016491(oxidoreductase activity);GO:0016740(transferase activity);GO:0016787(hydrolase activity);GO:0030612(arsenate reductase (thioredoxin) activity)
prophage3	chr	2491094	2550726	59633	39.44	81	orf02585	CDS	2499373	2500413	-	346	WP_032722149.1	MULTISPECIES: arsenical-resistance protein [Bacillus]	P45946|ARSB_BACSU	Arsenite resistance protein ArsB	arsB	Bacillus subtilis (strain 168)	COG0798	P	Arsenite efflux pump ArsB, ACR3 family	K03325	ACR3, arsB	arsenite transporter	None	None	None	None	None	GO:0016020(membrane);GO:0016021(integral component of membrane)	GO:0015103(inorganic anion transmembrane transporter activity);GO:0015297(antiporter activity)
prophage3	chr	2491094	2550726	59633	39.44	81	orf02586	CDS	2500436	2500876	-	146	WP_032722151.1	MULTISPECIES: glyoxalase/bleomycin resistance/dioxygenase family protein [Bacillus]	P45945|YQCK_BACSU	Uncharacterized protein YqcK	yqcK	Bacillus subtilis (strain 168)	COG0346	Q	Catechol 2,3-dioxygenase or other lactoylglutathione lyase family enzyme	--	--	--	--	--	--	--	GO:0046686(response to cadmium ion)	None	None
prophage3	chr	2491094	2550726	59633	39.44	81	orf02587	CDS	2500935	2501252	-	105	WP_029318103.1	MULTISPECIES: transcriptional regulator [Bacillus]	P45949|ARSR_BACSU	Arsenical resistance operon repressor	arsR	Bacillus subtilis (strain 168)	COG0640	K	DNA-binding transcriptional regulator, ArsR family	--	--	--	--	--	--	--	GO:0006351(transcription, DNA-templated)	None	GO:0003677(DNA binding);GO:0003700(DNA-binding transcription factor activity)
prophage3	chr	2491094	2550726	59633	39.44	81	orf02588	CDS	2501624	2502388	-	254	WP_032722154.1	MULTISPECIES: hypothetical protein [Bacillus]	P45944|YQCI_BACSU	Uncharacterized protein YqcI	yqcI	Bacillus subtilis (strain 168)	COG3403	S	Uncharacterized protein YcgG, contains conserved FPC and CPF motifs	K09190	K09190	uncharacterized protein	None	None	None	None	--	--	--
prophage3	chr	2491094	2550726	59633	39.44	81	orf02589	CDS	2502831	2503958	+	375	AIC41038.1	response regulator aspartate phosphatase [Bacillus subtilis subsp. subtilis str. JH642 substr. AG174]	P45943|RAPE_BACSU	Response regulator aspartate phosphatase E	rapE	Bacillus subtilis (strain 168)	COG0457	R	Tetratricopeptide (TPR) repeat	K06363	rapE	response regulator aspartate phosphatase E [EC:3.1.-.-]	ko02024	Quorum sensing	Cellular community - prokaryotes	Cellular Processes	None	None	GO:0004721(phosphoprotein phosphatase activity);GO:0016787(hydrolase activity)
prophage3	chr	2491094	2550726	59633	39.44	81	orf02590	CDS	2503948	2504082	+	44	WP_004398770.1	MULTISPECIES: phosphatase RapE inhibitor [Bacillus]	O32025|PHRE_BACSU	Phosphatase RapE inhibitor	phrE	Bacillus subtilis (strain 168)	--	--	--	K06354	phrE	phosphatase RapE regulator	ko02024	Quorum sensing	Cellular community - prokaryotes	Cellular Processes	--	--	--
prophage3	chr	2491094	2550726	59633	39.44	81	orf02591	CDS	2504192	2504350	+	52	WP_003245945.1	hypothetical protein [Bacillus subtilis]	O32026|YQZI_BACSU	Uncharacterized protein YqzI	yqzI	Bacillus subtilis (strain 168)	--	--	--	--	--	--	--	--	--	--	--	--	--
prophage3	chr	2491094	2550726	59633	39.44	81	orf02592	CDS	2504720	2506315	+	531	WP_004399034.1	MULTISPECIES: ribonuclease YqcG [Bacillus]	P45942|YQCG_BACSU	Ribonuclease YqcG	yqcG	Bacillus subtilis (strain 168)	COG5444	V	Predicted ribonuclease, toxin component of the YeeF-YezG toxin-antitoxin module	--	--	--	--	--	--	--	None	None	GO:0004518(nuclease activity);GO:0016787(hydrolase activity)
prophage3	chr	2491094	2550726	59633	39.44	81	orf02593	CDS	2506518	2506637	-	39	EHA31220.1	hypothetical protein BSSC8_16630 [Bacillus subtilis subsp. subtilis str. SC-8]	--	--	--	--	--	--	--	--	--	--	--	--	--	--	--	--	--
prophage3	chr	2491094	2550726	59633	39.44	81	orf02594	CDS	2506675	2506908	+	77	EME05978.1	suppressor of fused family protein [Bacillus subtilis MB73/2]	P45941|YQCF_BACSU	Antitoxin YqcF	yqcF	Bacillus subtilis (strain 168)	--	--	--	--	--	--	--	--	--	--	--	--	--
prophage3	chr	2491094	2550726	59633	39.44	81	orf02595	CDS	2507169	2507531	-	120	WP_003229947.1	MULTISPECIES: hypothetical protein [Bacillus]	P24809|YQXJ_BACSU	Uncharacterized protein YqxJ	yqxJ	Bacillus subtilis (strain 168)	--	--	--	--	--	--	--	--	--	--	--	--	--
prophage3	chr	2491094	2550726	59633	39.44	81	orf02596	CDS	2507547	2508026	-	159	WP_004399085.1	MULTISPECIES: hypothetical protein [Bacillus]	P24812|YQXI_BACSU	Uncharacterized protein YqxI	yqxI	Bacillus subtilis (strain 168)	--	--	--	--	--	--	--	--	--	--	--	--	--
prophage3	chr	2491094	2550726	59633	39.44	81	orf02597	CDS	2508191	2509009	-	272	WP_017697459.1	MULTISPECIES: N-acetylmuramoyl-L-alanine amidase [Bacillus]	P24808|CWLA_BACSU	N-acetylmuramoyl-L-alanine amidase CwlA	cwlA	Bacillus subtilis (strain 168)	COG3409|COG5632	M|M	Peptidoglycan-binding (PGRP) domain of peptidoglycan hydrolases|N-acetylmuramoyl-L-alanine amidase CwlA	--	--	--	--	--	--	--	GO:0009253(peptidoglycan catabolic process);GO:0030420(establishment of competence for transformation);GO:0030435(sporulation resulting in formation of a cellular spore);GO:0071555(cell wall organization)	GO:0005576(extracellular region)	GO:0008745(N-acetylmuramoyl-L-alanine amidase activity);GO:0016787(hydrolase activity)
prophage3	chr	2491094	2550726	59633	39.44	81	orf02598	CDS	2509054	2509476	-	140	WP_017697460.1	MULTISPECIES: holin [Bacillus]	P24811|YQXH_BACSU	Uncharacterized protein YqxH	yqxH	Bacillus subtilis (strain 168)	COG4824	X	Phage-related holin (Lysis protein)	--	--	--	--	--	--	--	None	GO:0016020(membrane);GO:0016021(integral component of membrane)	None
prophage3	chr	2491094	2550726	59633	39.44	81	orf02599	CDS	2509522	2510415	-	297	WP_032722160.1	MULTISPECIES: hypothetical protein [Bacillus]	P24810|YQXG_BACSU	Uncharacterized protein YqxG	yqxG	Bacillus subtilis (strain 168)	--	--	--	--	--	--	--	--	--	--	--	--	--
prophage3	chr	2491094	2550726	59633	39.44	81	orf02600	CDS	2510503	2510667	-	54	WP_003229944.1	MULTISPECIES: phage portal protein [Bacillus]	P45940|YQCE_BACSU	Uncharacterized protein YqcE	yqcE	Bacillus subtilis (strain 168)	--	--	--	--	--	--	--	--	--	--	--	--	--
prophage3	chr	2491094	2550726	59633	39.44	81	orf02601	CDS	2510664	2510780	-	38	EME06626.1	xkdW family protein [Bacillus subtilis MB73/2]	P45939|YQCD_BACSU	Uncharacterized protein YqcD	yqcD	Bacillus subtilis (strain 168)	--	--	--	--	--	--	--	--	--	--	--	--	--
prophage3	chr	2491094	2550726	59633	39.44	81	orf02602	CDS	2511009	2512109	-	366	WP_032722161.1	MULTISPECIES: hypothetical protein [Bacillus]	P45938|YQCC_BACSU	Uncharacterized protein YqcC	yqcC	Bacillus subtilis (strain 168)	--	--	--	--	--	--	--	--	--	--	--	--	--
prophage3	chr	2491094	2550726	59633	39.44	81	orf02603	CDS	2512382	2512960	-	192	WP_032722164.1	MULTISPECIES: phage portal protein [Bacillus]	P45936|YQCA_BACSU	Uncharacterized protein YqcA	yqcA	Bacillus subtilis (strain 168)	COG3778	X	Uncharacterized protein YmfQ in lambdoid prophage, DUF2313 family	--	--	--	--	--	--	--	--	--	--
prophage3	chr	2491094	2550726	59633	39.44	81	orf02604	CDS	2512944	2513990	-	348	WP_032722165.1	MULTISPECIES: phage portal protein [Bacillus]	P45935|YQBT_BACSU	Uncharacterized protein YqbT	yqbT	Bacillus subtilis (strain 168)	COG3299	X	Uncharacterized phage protein gp47/JayE	--	--	--	--	--	--	--	--	--	--
prophage3	chr	2491094	2550726	59633	39.44	81	orf02605	CDS	2513983	2514408	-	141	WP_032722166.1	MULTISPECIES: phage portal protein [Bacillus]	P45934|YQBS_BACSU	Uncharacterized protein YqbS	yqbS	Bacillus subtilis (strain 168)	COG3628	X	Phage baseplate assembly protein W	--	--	--	--	--	--	--	--	--	--
prophage3	chr	2491094	2550726	59633	39.44	81	orf02606	CDS	2514421	2514687	-	88	WP_032722167.1	MULTISPECIES: phage portal protein [Bacillus]	P45933|YQBR_BACSU	Uncharacterized protein YqbR	yqbR	Bacillus subtilis (strain 168)	--	--	--	--	--	--	--	--	--	--	--	--	--
prophage3	chr	2491094	2550726	59633	39.44	81	orf02607	CDS	2514684	2515664	-	326	WP_032722168.1	MULTISPECIES: hypothetical protein [Bacillus]	P45950|YQBQ_BACSU	Uncharacterized protein YqbQ	yqbQ	Bacillus subtilis (strain 168)	COG0791|COG4193	M|G	Cell wall-associated hydrolase, NlpC family|Beta- N-acetylglucosaminidase	--	--	--	--	--	--	--	--	--	--
prophage3	chr	2491094	2550726	59633	39.44	81	orf02608	CDS	2515677	2516336	-	219	AKE24358.1	hypothetical protein BsLM_2560 [Bacillus sp. LM 4-2]	P45932|YQBP_BACSU	Uncharacterized protein YqbP	yqbP	Bacillus subtilis (strain 168)	COG1652	S	Nucleoid-associated protein YgaU, contains BON and LysM domains	--	--	--	--	--	--	--	--	--	--
prophage3	chr	2491094	2550726	59633	39.44	81	orf02609	CDS	2516329	2521086	-	1585	WP_043940167.1	MULTISPECIES: hypothetical protein [Bacillus]	P45931|YQBO_BACSU	Uncharacterized protein YqbO	yqbO	Bacillus subtilis (strain 168)	COG3953|COG5280	X|X	SLT domain protein|Phage-related minor tail protein	--	--	--	--	--	--	--	--	--	--
prophage3	chr	2491094	2550726	59633	39.44	81	orf02610	CDS	2521089	2521226	-	45	WP_021480099.1	MULTISPECIES: hypothetical protein [Bacillus]	C0H3Z8|XKZB_BACSU	Uncharacterized protein XkzB	xkzB	Bacillus subtilis (strain 168)	--	--	--	--	--	--	--	--	--	--	--	--	--
prophage3	chr	2491094	2550726	59633	39.44	81	orf02611	CDS	2521268	2521717	-	149	WP_032722171.1	MULTISPECIES: phage portal protein [Bacillus]	P45930|YQBN_BACSU	Uncharacterized protein YqbN	yqbN	Bacillus subtilis (strain 168)	--	--	--	--	--	--	--	--	--	--	--	--	--
prophage3	chr	2491094	2550726	59633	39.44	81	orf02612	CDS	2521863	2522042	+	59	WP_004398662.1	MULTISPECIES: toxic peptide TxpA [Bacillus]	P54373|TXPA_BACSU	Toxin TxpA	txpA	Bacillus subtilis (strain 168)	--	--	--	--	--	--	--	--	--	--	None	GO:0005886(plasma membrane);GO:0016020(membrane);GO:0016021(integral component of membrane)	None
prophage3	chr	2491094	2550726	59633	39.44	81	orf02613	CDS	2522765	2523208	-	147	WP_003229930.1	MULTISPECIES: phage portal protein [Bacillus]	P45929|YQBM_BACSU	Uncharacterized protein YqbM	yqbM	Bacillus subtilis (strain 168)	--	--	--	--	--	--	--	--	--	--	--	--	--
prophage3	chr	2491094	2550726	59633	39.44	81	orf02614	CDS	2523211	2524611	-	466	WP_003229929.1	MULTISPECIES: phage portal protein [Bacillus]	P45927|YQBK_BACSU	Uncharacterized protein YqbK	yqbK	Bacillus subtilis (strain 168)	--	--	--	--	--	--	--	--	--	--	--	--	--
prophage3	chr	2491094	2550726	59633	39.44	81	orf02615	CDS	2524612	2524800	-	62	EHA31199.1	hypothetical protein BSSC8_16420 [Bacillus subtilis subsp. subtilis str. SC-8]	C0H454|YQZN_BACSU	Uncharacterized protein YqzN	yqzN	Bacillus subtilis (strain 168)	--	--	--	--	--	--	--	--	--	--	--	--	--
prophage3	chr	2491094	2550726	59633	39.44	81	orf02616	CDS	2524800	2525237	-	145	WP_003229927.1	MULTISPECIES: hypothetical protein [Bacillus]	P45926|YQBJ_BACSU	Uncharacterized protein YqbJ	yqbJ	Bacillus subtilis (strain 168)	--	--	--	--	--	--	--	--	--	--	--	--	--
prophage3	chr	2491094	2550726	59633	39.44	81	orf02617	CDS	2525250	2525753	-	167	WP_003246050.1	MULTISPECIES: phage portal protein [Bacillus]	P45925|YQBI_BACSU	Uncharacterized protein YqbI	yqbI	Bacillus subtilis (strain 168)	--	--	--	--	--	--	--	--	--	--	--	--	--
prophage3	chr	2491094	2550726	59633	39.44	81	orf02618	CDS	2525750	2526112	-	120	WP_003229925.1	MULTISPECIES: phage portal protein [Bacillus]	P45924|YQBH_BACSU	Uncharacterized protein YqbH	yqbH	Bacillus subtilis (strain 168)	--	--	--	--	--	--	--	--	--	--	--	--	--
prophage3	chr	2491094	2550726	59633	39.44	81	orf02619	CDS	2526109	2526504	-	131	WP_004398566.1	MULTISPECIES: hypothetical protein [Bacillus]	P45923|YQBG_BACSU	Uncharacterized protein YqbG	yqbG	Bacillus subtilis (strain 168)	--	--	--	--	--	--	--	--	--	--	--	--	--
prophage3	chr	2491094	2550726	59633	39.44	81	orf02620	CDS	2526508	2526819	-	103	WP_003229923.1	MULTISPECIES: hypothetical protein [Bacillus]	P45922|YQBF_BACSU	Uncharacterized protein YqbF	yqbF	Bacillus subtilis (strain 168)	--	--	--	--	--	--	--	--	--	--	GO:0006353(DNA-templated transcription, termination)	None	None
prophage3	chr	2491094	2550726	59633	39.44	81	orf02621	CDS	2526830	2527765	-	311	WP_003229922.1	MULTISPECIES: phage portal protein [Bacillus]	P45921|YQBE_BACSU	Uncharacterized protein YqbE	yqbE	Bacillus subtilis (strain 168)	COG4653	X	Predicted phage phi-C31 gp36 major capsid-like protein	--	--	--	--	--	--	--	--	--	--
prophage3	chr	2491094	2550726	59633	39.44	81	orf02622	CDS	2527784	2528752	-	322	WP_003229921.1	MULTISPECIES: phage portal protein [Bacillus]	P45920|YQBD_BACSU	Uncharacterized protein YqbD	yqbD	Bacillus subtilis (strain 168)	COG0338	L	Site-specific DNA-adenine methylase	--	--	--	--	--	--	--	None	None	GO:0005515(protein binding)
prophage3	chr	2491094	2550726	59633	39.44	81	orf02623	CDS	2528785	2529438	-	217	WP_003229920.1	MULTISPECIES: hypothetical protein [Bacillus]	P45919|YQBC_BACSU	Uncharacterized protein YqbC	yqbC	Bacillus subtilis (strain 168)	--	--	--	--	--	--	--	--	--	--	None	GO:0016020(membrane);GO:0016021(integral component of membrane)	None
prophage3	chr	2491094	2550726	59633	39.44	81	orf02624	CDS	2529479	2530396	-	305	WP_004398748.1	MULTISPECIES: hypothetical protein [Bacillus]	P45918|YQBB_BACSU	Uncharacterized protein YqbB	yqbB	Bacillus subtilis (strain 168)	COG2369	S	Uncharacterized conserved protein, contains phage Mu gpF-like domain	--	--	--	--	--	--	--	--	--	--
prophage3	chr	2491094	2550726	59633	39.44	81	orf02625	CDS	2530393	2531925	-	510	WP_004398894.1	MULTISPECIES: phage portal protein [Bacillus]	P45917|YQBA_BACSU	Uncharacterized protein YqbA	yqbA	Bacillus subtilis (strain 168)	COG5518	X	Bacteriophage capsid portal protein	--	--	--	--	--	--	--	--	--	--
prophage3	chr	2491094	2550726	59633	39.44	81	orf02626	CDS	2531929	2532963	-	344	WP_003229917.1	terminase [Bacillus subtilis]	P45916|YQAT_BACSU	Uncharacterized protein YqaT	yqaT	Bacillus subtilis (strain 168)	COG1783	X	Phage terminase large subunit	K06909	xtmB	phage terminase large subunit	None	None	None	None	GO:0006323(DNA packaging);GO:0019076(viral release from host cell)	None	None
prophage3	chr	2491094	2550726	59633	39.44	81	orf02627	CDS	2533217	2533936	-	239	WP_003229916.1	MULTISPECIES: hypothetical protein [Bacillus]	P45915|YQAS_BACSU	Uncharacterized protein YqaS	yqaS	Bacillus subtilis (strain 168)	COG5484	S	Uncharacterized protein YjcR	--	--	--	--	--	--	--	None	None	GO:0003677(DNA binding)
prophage3	chr	2491094	2550726	59633	39.44	81	orf02628	CDS	2534004	2534468	-	154	EHA31186.1	hypothetical protein BSSC8_16290 [Bacillus subtilis subsp. subtilis str. SC-8]	P45914|YQAR_BACSU	Uncharacterized protein YqaR	yqaR	Bacillus subtilis (strain 168)	--	--	--	--	--	--	--	--	--	--	None	GO:0016020(membrane);GO:0016021(integral component of membrane)	None
prophage3	chr	2491094	2550726	59633	39.44	81	orf02629	CDS	2534612	2535067	-	151	WP_004398775.1	MULTISPECIES: hypothetical protein [Bacillus]	P45948|YQAQ_BACSU	Uncharacterized protein YqaQ	yqaQ	Bacillus subtilis (strain 168)	COG3677	X	Transposase	--	--	--	--	--	--	--	GO:0006352(DNA-templated transcription, initiation);GO:0006355(regulation of transcription, DNA-templated)	None	GO:0003677(DNA binding);GO:0003700(DNA-binding transcription factor activity);GO:0016987(sigma factor activity)
prophage3	chr	2491094	2550726	59633	39.44	81	orf02630	CDS	2535265	2536194	+	309	WP_003229913.1	MULTISPECIES: hypothetical protein [Bacillus]	P45913|YQAP_BACSU	Uncharacterized protein YqaP	yqaP	Bacillus subtilis (strain 168)	--	--	--	--	--	--	--	--	--	--	--	--	--
prophage3	chr	2491094	2550726	59633	39.44	81	orf02631	CDS	2536268	2536474	-	68	WP_003229912.1	MULTISPECIES: hypothetical protein [Bacillus]	P45912|YQAO_BACSU	Uncharacterized protein YqaO	yqaO	Bacillus subtilis (strain 168)	--	--	--	--	--	--	--	--	--	--	--	--	--
prophage3	chr	2491094	2550726	59633	39.44	81	orf02632	CDS	2536556	2536900	-	114	EME06462.1	endodeoxyribonuclease RusA family protein [Bacillus subtilis MB73/2]	P45911|YQAN_BACSU	Uncharacterized protein YqaN	yqaN	Bacillus subtilis (strain 168)	COG4570	L	Holliday junction resolvase RusA (prophage-encoded endonuclease)	--	--	--	--	--	--	--	GO:0006281(DNA repair);GO:0006310(DNA recombination)	None	GO:0000287(magnesium ion binding)
prophage3	chr	2491094	2550726	59633	39.44	81	orf02633	CDS	2537080	2537223	-	47	WP_004398822.1	hypothetical protein [Bacillus subtilis]	C0H455|YQZO_BACSU	Uncharacterized protein YqzO	yqzO	Bacillus subtilis (strain 168)	--	--	--	--	--	--	--	--	--	--	--	--	--
prophage3	chr	2491094	2550726	59633	39.44	81	orf02634	CDS	2537220	2537936	-	238	EHA31180.1	hypothetical protein BSSC8_16230 [Bacillus subtilis subsp. subtilis str. SC-8]	P45910|YQAM_BACSU	Uncharacterized protein YqaM	yqaM	Bacillus subtilis (strain 168)	COG1484	L	DNA replication protein DnaC	--	--	--	--	--	--	--	--	--	--
prophage3	chr	2491094	2550726	59633	39.44	81	orf02635	CDS	2538043	2538435	-	130	EME06389.1	dnaD domain protein [Bacillus subtilis MB73/2]	P45909|YQAL_BACSU	Uncharacterized protein YqaL	yqaL	Bacillus subtilis (strain 168)	COG3935	L	DNA replication protein DnaD	--	--	--	--	--	--	--	None	None	GO:0003677(DNA binding)
prophage3	chr	2491094	2550726	59633	39.44	81	orf02636	CDS	2538796	2539650	-	284	WP_003229907.1	MULTISPECIES: hypothetical protein [Bacillus]	P45908|YQAK_BACSU	Uncharacterized protein YqaK	yqaK	Bacillus subtilis (strain 168)	COG3723	L	Recombinational DNA repair protein RecT	K07455	recT	recombination protein RecT	None	None	None	None	GO:0006259(DNA metabolic process)	None	GO:0003677(DNA binding)
prophage3	chr	2491094	2550726	59633	39.44	81	orf02637	CDS	2539653	2540612	-	319	WP_004398673.1	MULTISPECIES: hypothetical protein [Bacillus]	P45907|YQAJ_BACSU	Uncharacterized protein YqaJ	yqaJ	Bacillus subtilis (strain 168)	COG5377	X	Phage-related protein, predicted endonuclease	--	--	--	--	--	--	--	None	None	GO:0003677(DNA binding);GO:0004518(nuclease activity)
prophage3	chr	2491094	2550726	59633	39.44	81	orf02638	CDS	2540718	2540912	-	64	WP_003229905.1	MULTISPECIES: hypothetical protein [Bacillus]	P45906|YQAI_BACSU	Uncharacterized protein YqaI	yqaI	Bacillus subtilis (strain 168)	--	--	--	--	--	--	--	--	--	--	--	--	--
prophage3	chr	2491094	2550726	59633	39.44	81	orf02639	CDS	2541042	2541299	-	85	WP_003245994.1	MULTISPECIES: hypothetical protein [Bacillus]	P45905|YQAH_BACSU	Uncharacterized protein YqaH	yqaH	Bacillus subtilis (strain 168)	--	--	--	--	--	--	--	--	--	--	--	--	--
prophage3	chr	2491094	2550726	59633	39.44	81	orf02640	CDS	2541296	2541865	-	189	WP_004398626.1	MULTISPECIES: transcriptional regulator [Bacillus]	P45904|YQAG_BACSU	Uncharacterized HTH-type transcriptional regulator YqaG	yqaG	Bacillus subtilis (strain 168)	--	--	--	--	--	--	--	--	--	--	GO:0006351(transcription, DNA-templated);GO:0006355(regulation of transcription, DNA-templated)	None	GO:0003677(DNA binding);GO:0043565(sequence-specific DNA binding)
prophage3	chr	2491094	2550726	59633	39.44	81	orf02641	CDS	2541939	2542079	-	46	WP_003229902.1	MULTISPECIES: hypothetical protein [Bacillus]	P54372|YQDA_BACSU	Uncharacterized protein YqdA	yqdA	Bacillus subtilis (strain 168)	--	--	--	--	--	--	--	--	--	--	--	--	--
prophage3	chr	2491094	2550726	59633	39.44	81	orf02642	CDS	2542109	2542339	-	76	WP_004398958.1	transcriptional regulator [Bacillus subtilis]	P45903|YQAF_BACSU	Uncharacterized HTH-type transcriptional regulator YqaF	yqaF	Bacillus subtilis (strain 168)	COG1476	K	DNA-binding transcriptional regulator, XRE-family HTH domain	--	--	--	--	--	--	--	GO:0006351(transcription, DNA-templated);GO:0006355(regulation of transcription, DNA-templated)	None	GO:0003677(DNA binding);GO:0043565(sequence-specific DNA binding)
prophage3	chr	2491094	2550726	59633	39.44	81	orf02643	CDS	2542516	2542866	+	116	WP_004398704.1	MULTISPECIES: XRE family transcriptional regulator, partial [Bacillus]	P45902|YQAE_BACSU	Uncharacterized HTH-type transcriptional regulator YqaE	yqaE	Bacillus subtilis (strain 168)	COG3620	K	Predicted transcriptional regulator with C-terminal CBS domains	--	--	--	--	--	--	--	GO:0006351(transcription, DNA-templated);GO:0006355(regulation of transcription, DNA-templated)	None	GO:0003677(DNA binding);GO:0043565(sequence-specific DNA binding)
prophage3	chr	2491094	2550726	59633	39.44	81	orf02644	CDS	2543133	2543300	-	55	WP_003229900.1	MULTISPECIES: hypothetical protein [Bacillus]	P45901|YQAD_BACSU	Uncharacterized protein YqaD	yqaD	Bacillus subtilis (strain 168)	--	--	--	--	--	--	--	--	--	--	None	GO:0016020(membrane);GO:0016021(integral component of membrane)	None
prophage3	chr	2491094	2550726	59633	39.44	81	orf02645	CDS	2543656	2544192	-	178	WP_004399117.1	MULTISPECIES: hypothetical protein [Bacillus]	P45900|YQAC_BACSU	Uncharacterized protein YqaC	yqaC	Bacillus subtilis (strain 168)	COG0563	F	Adenylate kinase or related kinase	--	--	--	--	--	--	--	--	--	--
prophage3	chr	2491094	2550726	59633	39.44	81	orf02646	CDS	2544461	2544979	+	172	WP_015714342.1	MULTISPECIES: ImmA/IrrE family metallo-endopeptidase [Bacillus]	P45899|YQAB_BACSU	Uncharacterized protein YqaB	yqaB	Bacillus subtilis (strain 168)	COG2856	E	Zn-dependent peptidase ImmA, M78 family	--	--	--	--	--	--	--	--	--	--
prophage3	chr	2491094	2550726	59633	39.44	81	orf02647	CDS	2544997	2545377	+	126	ADV93399.1	sporulation sigma factor SigK [Bacillus subtilis BSn5]	P12254|RPSK_BACSU	RNA polymerase sigma-K factor	sigK	Bacillus subtilis (strain 168)	COG1191	K	DNA-directed RNA polymerase specialized sigma subunit	K03091	sigH	RNA polymerase sporulation-specific sigma factor	None	None	None	None	--	--	--
prophage3	chr	2491094	2550726	59633	39.44	81	orf02648	CDS	2545377	2545493	+	38	WP_041850087.1	hypothetical protein [Bacillus subtilis]	--	--	--	--	--	--	--	--	--	--	--	--	--	--	--	--	--
prophage3	chr	2491094	2550726	59633	39.44	81	orf02649	CDS	2546000	2546113	-	37	CCU59117.1	hypothetical protein BSUBE1_2486 [Bacillus subtilis E1]	--	--	--	--	--	--	--	--	--	--	--	--	--	--	--	--	--
prophage3	chr	2491094	2550726	59633	39.44	81	orf02650	CDS	2546323	2546742	-	139	WP_003229897.1	MULTISPECIES: phosphate-starvation-inducible protein PsiE [Bacillus]	P54445|PSIE_BACSU	Protein PsiE homolog	psiE	Bacillus subtilis (strain 168)	COG3223	R	Phosphate starvation-inducible membrane PsiE (function unknown)	K13256	psiE	protein PsiE	None	None	None	None	GO:0016036(cellular response to phosphate starvation)	GO:0005886(plasma membrane);GO:0016020(membrane);GO:0016021(integral component of membrane)	None
prophage3	chr	2491094	2550726	59633	39.44	81	orf02651	CDS	2546785	2548083	-	432	WP_041850088.1	MULTISPECIES: sensor histidine kinase [Bacillus]	P54444|YRKQ_BACSU	Sensor histidine kinase YrkQ	yrkQ	Bacillus subtilis (strain 168)	COG0642|COG5002	T|T	Signal transduction histidine kinase|Signal transduction histidine kinase	--	--	--	--	--	--	--	GO:0000160(phosphorelay signal transduction system);GO:0007165(signal transduction);GO:0016310(phosphorylation)	GO:0016020(membrane);GO:0016021(integral component of membrane)	GO:0000155(phosphorelay sensor kinase activity);GO:0004673(protein histidine kinase activity);GO:0016301(kinase activity);GO:0016740(transferase activity)
prophage3	chr	2491094	2550726	59633	39.44	81	orf02652	CDS	2548070	2548765	-	231	WP_041850089.1	MULTISPECIES: DNA-binding response regulator [Bacillus]	P54443|YRKP_BACSU	Uncharacterized transcriptional regulatory protein YrkP	yrkP	Bacillus subtilis (strain 168)	COG0745	TK	DNA-binding response regulator, OmpR family, contains REC and winged-helix (wHTH) domain	--	--	--	--	--	--	--	GO:0000160(phosphorelay signal transduction system);GO:0006351(transcription, DNA-templated);GO:0006355(regulation of transcription, DNA-templated)	None	GO:0003677(DNA binding)
prophage3	chr	2491094	2550726	59633	39.44	81	orf02653	CDS	2549033	2550250	+	405	WP_003229894.1	MULTISPECIES: hypothetical protein [Bacillus]	P54442|YRKO_BACSU	Uncharacterized protein YrkO	yrkO	Bacillus subtilis (strain 168)	COG2311	S	Uncharacterized membrane protein YeiB	K07148	K07148	uncharacterized protein	None	None	None	None	GO:0006810(transport)	GO:0005886(plasma membrane);GO:0016020(membrane);GO:0016021(integral component of membrane)	None
prophage3	chr	2491094	2550726	59633	39.44	81	orf02654	CDS	2550577	2550726	+	49	WP_003229893.1	hypothetical protein [Bacillus subtilis]	--	--	--	--	--	--	--	--	--	--	--	--	--	--	--	--	--
prophage4	chr	2748718	2830259	81542	46.96	104	orf02862	CDS	2748718	2748840	-	40	BAI86323.1	hypothetical protein BSNT_09238 [Bacillus subtilis subsp. natto BEST195]	--	--	--	--	--	--	--	--	--	--	--	--	--	--	--	--	--
prophage4	chr	2748718	2830259	81542	46.96	104	orf02863	CDS	2749133	2749468	+	111	WP_038827685.1	MULTISPECIES: hypothetical protein [Bacillus]	P94563|YSND_BACSU	Uncharacterized protein YsnD	ysnD	Bacillus subtilis (strain 168)	--	--	--	--	--	--	--	--	--	--	--	--	--
prophage4	chr	2748718	2830259	81542	46.96	104	orf02864	CDS	2749633	2750088	+	151	WP_038827686.1	MULTISPECIES: N-acetyltransferase [Bacillus]	P94562|YSNE_BACSU	Uncharacterized N-acetyltransferase YsnE	ysnE	Bacillus subtilis (strain 168)	COG0454	KR	N-acetyltransferase, GNAT superfamily (includes histone acetyltransferase HPA2)	K03829	yedL	putative acetyltransferase [EC:2.3.1.-]	None	None	None	None	None	None	GO:0008080(N-acetyltransferase activity);GO:0016740(transferase activity);GO:0016746(transferase activity, transferring acyl groups)
prophage4	chr	2748718	2830259	81542	46.96	104	orf02865	CDS	2750112	2750270	+	52	WP_014480480.1	MULTISPECIES: hypothetical protein [Bacillus]	--	--	--	--	--	--	--	--	--	--	--	--	--	--	--	--	--
prophage4	chr	2748718	2830259	81542	46.96	104	orf02866	CDS	2750272	2751093	+	273	WP_041850187.1	MULTISPECIES: stress protein [Bacillus]	P94560|YSNF_BACSU	Stress response protein YsnF	ysnF	Bacillus subtilis (strain 168)	COG3861	S	Stress response protein YsnF (function unknown)	--	--	--	--	--	--	--	--	--	--
prophage4	chr	2748718	2830259	81542	46.96	104	trna59	tRNA-Arg(TCT)	2751152	2751268	-	--	--	--	--	--	--	--	--	--	--	--	--	--	--	--	--	--	--	--	--
prophage4	chr	2748718	2830259	81542	46.96	104	orf02867	CDS	2751379	2752215	-	278	WP_059336154.1	hypothetical protein [[Brevibacterium] halotolerans]	--	--	--	--	COG1522	K	DNA-binding transcriptional regulator, Lrp family	--	--	--	--	--	--	--	--	--	--
prophage4	chr	2748718	2830259	81542	46.96	104	orf02868	CDS	2752342	2752536	+	64	WP_061801082.1	transcriptional regulator [Bacillus circulans]	--	--	--	--	COG3655	K	DNA-binding transcriptional regulator, XRE family	K07727	K07727	putative transcriptional regulator	None	None	None	None	--	--	--
prophage4	chr	2748718	2830259	81542	46.96	104	orf02869	CDS	2752533	2753162	-	209	WP_014480973.1	hypothetical protein [Bacillus subtilis]	--	--	--	--	--	--	--	--	--	--	--	--	--	--	--	--	--
prophage4	chr	2748718	2830259	81542	46.96	104	orf02870	CDS	2753149	2754606	-	485	WP_041056753.1	chromosome partitioning protein ParA [Bacillus subtilis]	Q88V72|FTSK_LACPL	DNA translocase FtsK	ftsK	Lactobacillus plantarum (strain ATCC BAA-793 / NCIMB 8826 / WCFS1)	COG1674	D	DNA segregation ATPase FtsK/SpoIIIE and related proteins	K03466	ftsK, spoIIIE	DNA segregation ATPase FtsK/SpoIIIE, S-DNA-T family	None	None	None	None	None	None	GO:0000166(nucleotide binding);GO:0003677(DNA binding);GO:0005524(ATP binding)
prophage4	chr	2748718	2830259	81542	46.96	104	orf02871	CDS	2755138	2755473	+	111	WP_059336160.1	hypothetical protein [[Brevibacterium] halotolerans]	O31991|YOLD_BACSU	SPBc2 prophage-derived uncharacterized protein YolD	yolD	Bacillus subtilis (strain 168)	--	--	--	--	--	--	--	--	--	--	--	--	--
prophage4	chr	2748718	2830259	81542	46.96	104	orf02872	CDS	2755492	2755671	-	59	WP_024572032.1	hypothetical protein [Bacillus subtilis]	--	--	--	--	--	--	--	--	--	--	--	--	--	--	None	GO:0016020(membrane);GO:0016021(integral component of membrane)	None
prophage4	chr	2748718	2830259	81542	46.96	104	orf02873	CDS	2755939	2756196	-	85	WP_017695214.1	MULTISPECIES: holin [Bacillus subtilis group]	Q37977|HOLI_BPA50	Holin	hol	Listeria phage A500	--	--	--	--	--	--	--	--	--	--	None	GO:0016020(membrane);GO:0016021(integral component of membrane)	None
prophage4	chr	2748718	2830259	81542	46.96	104	orf02874	CDS	2756215	2756928	-	237	WP_048355880.1	hypothetical protein [Bacillus glycinifermentans]	Q37976|AEPE_BPA18	L-alanyl-D-glutamate peptidase	ply	Listeria phage A118	COG1388|COG3409|COG5632	M|M|M	LysM repeat|Peptidoglycan-binding (PGRP) domain of peptidoglycan hydrolases|N-acetylmuramoyl-L-alanine amidase CwlA	K17733	cwlK	peptidoglycan LD-endopeptidase CwlK [EC:3.4.-.-]	None	None	None	None	--	--	--
prophage4	chr	2748718	2830259	81542	46.96	104	orf02875	CDS	2757014	2757277	-	87	WP_017695216.1	MULTISPECIES: holin [Bacillus subtilis group]	--	--	--	--	--	--	--	--	--	--	--	--	--	--	--	--	--
prophage4	chr	2748718	2830259	81542	46.96	104	orf02876	CDS	2757601	2757969	-	122	WP_052476530.1	hypothetical protein [Bacillus subtilis]	--	--	--	--	--	--	--	--	--	--	--	--	--	--	--	--	--
prophage4	chr	2748718	2830259	81542	46.96	104	orf02877	CDS	2757982	2759412	-	476	WP_052476531.1	hypothetical protein [Bacillus subtilis]	P54341|XKDV_BACSU	Phage-like element PBSX protein XkdV	xkdV	Bacillus subtilis (strain 168)	--	--	--	--	--	--	--	--	--	--	--	--	--
prophage4	chr	2748718	2830259	81542	46.96	104	orf02878	CDS	2759430	2761598	-	722	WP_052476532.1	hypothetical protein [Bacillus subtilis]	P27622|TAGC_BACSU	Putative major teichoic acid biosynthesis protein C	tagC	Bacillus subtilis (strain 168)	COG4926	X	Phage-related protein	--	--	--	--	--	--	--	GO:0009253(peptidoglycan catabolic process);GO:0016998(cell wall macromolecule catabolic process)	None	GO:0003796(lysozyme activity);GO:0016787(hydrolase activity);GO:0016798(hydrolase activity, acting on glycosyl bonds)
prophage4	chr	2748718	2830259	81542	46.96	104	orf02879	CDS	2761892	2762722	-	276	WP_042974582.1	hypothetical protein [Bacillus subtilis]	--	--	--	--	--	--	--	--	--	--	--	--	--	--	--	--	--
prophage4	chr	2748718	2830259	81542	46.96	104	orf02880	CDS	2762722	2768214	-	1830	WP_052476533.1	phage tail tape measure protein [Bacillus subtilis]	P45931|YQBO_BACSU	Uncharacterized protein YqbO	yqbO	Bacillus subtilis (strain 168)	COG5283	X	Phage-related tail protein	--	--	--	--	--	--	--	--	--	--
prophage4	chr	2748718	2830259	81542	46.96	104	orf02881	CDS	2768229	2768381	-	50	KIN56346.1	hypothetical protein B4146_3458 [Bacillus subtilis]	--	--	--	--	--	--	--	--	--	--	--	--	--	--	--	--	--
prophage4	chr	2748718	2830259	81542	46.96	104	orf02882	CDS	2768456	2768794	-	112	KIN56347.1	hypothetical protein B4146_3459 [Bacillus subtilis]	--	--	--	--	--	--	--	--	--	--	--	--	--	--	--	--	--
prophage4	chr	2748718	2830259	81542	46.96	104	orf02883	CDS	2768875	2769477	-	200	OBR33835.1	hypothetical protein SRCM100731_01125 [Bacillus velezensis]	--	--	--	--	--	--	--	--	--	--	--	--	--	--	--	--	--
prophage4	chr	2748718	2830259	81542	46.96	104	orf02884	CDS	2769480	2769824	-	114	WP_042974590.1	hypothetical protein [Bacillus subtilis]	--	--	--	--	--	--	--	--	--	--	--	--	--	--	--	--	--
prophage4	chr	2748718	2830259	81542	46.96	104	orf02885	CDS	2769821	2770210	-	129	WP_052476534.1	hypothetical protein [Bacillus subtilis]	--	--	--	--	--	--	--	--	--	--	--	--	--	--	--	--	--
prophage4	chr	2748718	2830259	81542	46.96	104	orf02886	CDS	2770246	2770587	-	113	WP_042974592.1	phage head-tail adapter protein [Bacillus subtilis]	--	--	--	--	COG5614	X	Bacteriophage head-tail adaptor	--	--	--	--	--	--	--	--	--	--
prophage4	chr	2748718	2830259	81542	46.96	104	orf02887	CDS	2770592	2770831	-	79	WP_042974594.1	DNA-packaging protein [Bacillus subtilis]	--	--	--	--	--	--	--	--	--	--	--	--	--	--	--	--	--
prophage4	chr	2748718	2830259	81542	46.96	104	orf02888	CDS	2770834	2771004	-	56	KIN56353.1	hypothetical protein B4146_3465 [Bacillus subtilis]	--	--	--	--	--	--	--	--	--	--	--	--	--	--	--	--	--
prophage4	chr	2748718	2830259	81542	46.96	104	orf02889	CDS	2771363	2772517	-	384	WP_045509304.1	major capsid protein [Bacillus amyloliquefaciens]	--	--	--	--	COG4653	X	Predicted phage phi-C31 gp36 major capsid-like protein	--	--	--	--	--	--	--	--	--	--
prophage4	chr	2748718	2830259	81542	46.96	104	orf02890	CDS	2772517	2773263	-	248	WP_051627651.1	Clp protease ClpP [Bacillus licheniformis]	Q5L8L6|CLPP_BACFN	ATP-dependent Clp protease proteolytic subunit	clpP	Bacteroides fragilis (strain ATCC 25285 / DSM 2151 / JCM 11019 / NCTC 9343)	COG0740	O	ATP-dependent protease ClpP, protease subunit	K01358	clpP, CLPP	ATP-dependent Clp protease, protease subunit [EC:3.4.21.92]	ko04112|ko04212	Cell cycle - Caulobacter|Longevity regulating pathway - worm	Cell growth and death|Aging	Cellular Processes|Organismal Systems	--	--	--
prophage4	chr	2748718	2830259	81542	46.96	104	orf02891	CDS	2773217	2774515	-	432	WP_042974603.1	phage portal protein [Bacillus subtilis]	P49859|PORTL_BPHK7	Portal protein	3	Enterobacteria phage HK97	COG4695	X	Phage portal protein BeeE	--	--	--	--	--	--	--	--	--	--
prophage4	chr	2748718	2830259	81542	46.96	104	orf02892	CDS	2774527	2776308	-	593	WP_042974815.1	terminase [Bacillus subtilis]	P59217|TERL_BPSF5	Putative terminase large subunit	2	Shigella phage SfV	COG4626	X	Phage terminase-like protein, large subunit, contains N-terminal HTH domain	--	--	--	--	--	--	--	--	--	--
prophage4	chr	2748718	2830259	81542	46.96	104	orf02893	CDS	2776283	2776606	-	107	WP_065180427.1	terminase [Bacillus velezensis]	--	--	--	--	COG3747	X	Phage terminase, small subunit	--	--	--	--	--	--	--	--	--	--
prophage4	chr	2748718	2830259	81542	46.96	104	orf02894	CDS	2777413	2777568	-	51	WP_016885203.1	hypothetical protein [Bacillus licheniformis]	--	--	--	--	--	--	--	--	--	--	--	--	--	--	--	--	--
prophage4	chr	2748718	2830259	81542	46.96	104	orf02895	CDS	2778838	2779125	-	95	KYC82586.1	hypothetical protein B4091_1430 [Bacillus licheniformis]	Q38441|YOR5_BPSPP	Uncharacterized 10.3 kDa protein in GP2-GP6 intergenic region	unknown	Bacillus phage SPP1	--	--	--	--	--	--	--	--	--	--	--	--	--
prophage4	chr	2748718	2830259	81542	46.96	104	orf02896	CDS	2779221	2779391	-	56	KYC79085.1	hypothetical protein B4090_1642 [Bacillus licheniformis]	--	--	--	--	--	--	--	--	--	--	--	--	--	--	--	--	--
prophage4	chr	2748718	2830259	81542	46.96	104	orf02897	CDS	2779513	2780091	-	192	WP_028559786.1	hypothetical protein [Paenibacillus pinihumi]	--	--	--	--	COG0322	L	Excinuclease UvrABC, nuclease subunit	--	--	--	--	--	--	--	--	--	--
prophage4	chr	2748718	2830259	81542	46.96	104	orf02898	CDS	2780653	2781675	-	340	WP_059336181.1	hypothetical protein [[Brevibacterium] halotolerans]	P71057|EPSH_BACSU	Putative glycosyltransferase EpsH	epsH	Bacillus subtilis (strain 168)	COG0463	M	Glycosyltransferase involved in cell wall bisynthesis	K19425	epsH	glycosyltransferase EpsH [EC:2.4.-.-]	None	None	None	None	--	--	--
prophage4	chr	2748718	2830259	81542	46.96	104	orf02899	CDS	2781775	2781999	-	74	WP_069473309.1	transcriptional regulator [Bacillus velezensis]	--	--	--	--	--	--	--	--	--	--	--	--	--	--	--	--	--
prophage4	chr	2748718	2830259	81542	46.96	104	orf02900	CDS	2782130	2782927	+	265	WP_063623066.1	hypothetical protein [[Brevibacterium] halotolerans]	O31913|YOQZ_BACSU	SPBc2 prophage-derived UPF0714 protein YoqZ	yoqZ	Bacillus subtilis (strain 168)	COG4195	X	Phage-related replication protein YjqB, UPF0714/DUF867 family	--	--	--	--	--	--	--	--	--	--
prophage4	chr	2748718	2830259	81542	46.96	104	orf02901	CDS	2782927	2784696	+	589	WP_069013239.1	hypothetical protein [Bacillus velezensis]	O31912|YORA_BACSU	SPBc2 prophage-derived uncharacterized protein YorA	yorA	Bacillus subtilis (strain 168)	COG3420|COG5434	P|G	Nitrous oxidase accessory protein NosD, contains tandem CASH domains|Polygalacturonase	--	--	--	--	--	--	--	--	--	--
prophage4	chr	2748718	2830259	81542	46.96	104	orf02902	CDS	2785061	2785264	+	67	SIR92313.1	hypothetical protein SAMN05880571_1078 [Bacillus sp. RUPDJ]	--	--	--	--	--	--	--	--	--	--	--	--	--	--	--	--	--
prophage4	chr	2748718	2830259	81542	46.96	104	orf02903	CDS	2785370	2785807	+	145	WP_059336184.1	hypothetical protein [[Brevibacterium] halotolerans]	P54484|YQGA_BACSU	Cell wall-binding protein YqgA	yqgA	Bacillus subtilis (strain 168)	--	--	--	--	--	--	--	--	--	--	--	--	--
prophage4	chr	2748718	2830259	81542	46.96	104	orf02904	CDS	2786586	2787395	+	269	SIR92385.1	DNA ligase-1 [Bacillus sp. RUPDJ]	O31917|LIGB_BACSU	SPBc2 prophage-derived DNA ligase-like protein LigB	ligB	Bacillus subtilis (strain 168)	COG1793	L	ATP-dependent DNA ligase	K10747	LIG1	DNA ligase 1 [EC:6.5.1.1 6.5.1.6 6.5.1.7]	ko03030|ko03410|ko03420|ko03430	DNA replication|Base excision repair|Nucleotide excision repair|Mismatch repair	Replication and repair|Replication and repair|Replication and repair|Replication and repair	Genetic Information Processing|Genetic Information Processing|Genetic Information Processing|Genetic Information Processing	GO:0006281(DNA repair);GO:0006310(DNA recombination)	None	GO:0003910(DNA ligase (ATP) activity);GO:0005524(ATP binding);GO:0016874(ligase activity)
prophage4	chr	2748718	2830259	81542	46.96	104	orf02905	CDS	2787432	2787860	-	142	WP_017696849.1	helix-turn-helix domain-containing protein [Bacillus subtilis]	--	--	--	--	--	--	--	--	--	--	--	--	--	--	--	--	--
prophage4	chr	2748718	2830259	81542	46.96	104	orf02906	CDS	2788110	2788739	-	209	WP_046341181.1	hypothetical protein [Bacillus velezensis]	--	--	--	--	--	--	--	--	--	--	--	--	--	--	--	--	--
prophage4	chr	2748718	2830259	81542	46.96	104	orf02907	CDS	2788739	2789122	-	127	WP_052470580.1	RNA polymerase subunit sigma [Bacillus subtilis]	--	--	--	--	COG1191	K	DNA-directed RNA polymerase specialized sigma subunit	--	--	--	--	--	--	--	--	--	--
prophage4	chr	2748718	2830259	81542	46.96	104	orf02908	CDS	2789343	2789738	+	131	WP_059336190.1	hypothetical protein [[Brevibacterium] halotolerans]	--	--	--	--	--	--	--	--	--	--	--	--	--	--	--	--	--
prophage4	chr	2748718	2830259	81542	46.96	104	orf02909	CDS	2789714	2790673	-	319	WP_059336191.1	DNA cytosine methyltransferase [[Brevibacterium] halotolerans]	P34906|MTF1_FUSNU	Modification methylase FnuDI	fnuDIM	Fusobacterium nucleatum	COG0270	L	Site-specific DNA-cytosine methylase	K00558	DNMT1, dcm	DNA (cytosine-5)-methyltransferase 1 [EC:2.1.1.37]	ko00270|ko05206	Cysteine and methionine metabolism|MicroRNAs in cancer	Amino acid metabolism|Cancers: Overview	Metabolism|Human Diseases	GO:0032259(methylation)	None	GO:0003886(DNA (cytosine-5-)-methyltransferase activity);GO:0008168(methyltransferase activity);GO:0016740(transferase activity)
prophage4	chr	2748718	2830259	81542	46.96	104	orf02910	CDS	2790711	2791283	-	190	WP_059336192.1	hypothetical protein [[Brevibacterium] halotolerans]	--	--	--	--	COG0237	H	Dephospho-CoA kinase	--	--	--	--	--	--	--	--	--	--
prophage4	chr	2748718	2830259	81542	46.96	104	orf02911	CDS	2791280	2792257	-	325	WP_061576545.1	hypothetical protein [Bacillus licheniformis]	C0H424|YOZW_BACSU	Uncharacterized protein YozW	yozW	Bacillus subtilis (strain 168)	--	--	--	--	--	--	--	--	--	--	--	--	--
prophage4	chr	2748718	2830259	81542	46.96	104	orf02912	CDS	2792274	2792570	-	98	WP_046132570.1	MULTISPECIES: methyltransferase [Bacillus]	--	--	--	--	COG2226	H	Ubiquinone/menaquinone biosynthesis C-methylase UbiE	--	--	--	--	--	--	--	--	--	--
prophage4	chr	2748718	2830259	81542	46.96	104	orf02913	CDS	2792746	2793279	-	177	WP_041056667.1	SPBc2 prophage-derived protein YorM [Bacillus subtilis]	O31901|YORM_BACSU	SPBc2 prophage-derived uncharacterized protein YorM	yorM	Bacillus subtilis (strain 168)	COG3584	S	3D (Asp-Asp-Asp) domain	--	--	--	--	--	--	--	GO:0009254(peptidoglycan turnover)	GO:0019867(outer membrane)	GO:0004553(hydrolase activity, hydrolyzing O-glycosyl compounds)
prophage4	chr	2748718	2830259	81542	46.96	104	orf02914	CDS	2793306	2794001	-	231	WP_013351538.1	thymidylate synthase (FAD) [Bacillus amyloliquefaciens]	B1L944|THYX_THESQ	Flavin-dependent thymidylate synthase	thyX	Thermotoga sp. (strain RQ2)	COG1351	F	Thymidylate synthase ThyX	K03465	thyX, thy1	thymidylate synthase (FAD) [EC:2.1.1.148]	ko00240|ko00670	Pyrimidine metabolism|One carbon pool by folate	Nucleotide metabolism|Metabolism of cofactors and vitamins	Metabolism|Metabolism	GO:0006231(dTMP biosynthetic process);GO:0032259(methylation)	None	GO:0008168(methyltransferase activity);GO:0016740(transferase activity);GO:0050660(flavin adenine dinucleotide binding);GO:0050797(thymidylate synthase (FAD) activity)
prophage4	chr	2748718	2830259	81542	46.96	104	orf02915	CDS	2794102	2794485	+	127	WP_051627649.1	hypothetical protein [Bacillus licheniformis]	P44181|Y1406_HAEIN	Uncharacterized protein HI_1406	HI_1406	Haemophilus influenzae (strain ATCC 51907 / DSM 11121 / KW20 / Rd)	--	--	--	--	--	--	--	--	--	--	--	--	--
prophage4	chr	2748718	2830259	81542	46.96	104	orf02916	CDS	2794478	2794987	-	169	WP_041481625.1	deoxyuridine 5&apos;-triphosphate nucleotidohydrolase [Bacillus amyloliquefaciens]	Q47NK1|DUT_THEFY	Deoxyuridine 5&apos;-triphosphate nucleotidohydrolase	dut	Thermobifida fusca (strain YX)	COG0756	FV	dUTPase	K01520	dut, DUT	dUTP pyrophosphatase [EC:3.6.1.23]	ko00240|ko00983	Pyrimidine metabolism|Drug metabolism - other enzymes	Nucleotide metabolism|Xenobiotics biodegradation and metabolism	Metabolism|Metabolism	--	--	--
prophage4	chr	2748718	2830259	81542	46.96	104	orf02917	CDS	2795093	2796082	-	329	KIL30383.1	Ribonucleotide reductase [Bacillus subtilis subsp. subtilis]	P50621|RIR2_BACSU	Ribonucleoside-diphosphate reductase subunit beta	nrdF	Bacillus subtilis (strain 168)	COG0208	F	Ribonucleotide reductase beta subunit, ferritin-like domain	K00526	E1.17.4.1B, nrdB, nrdF	ribonucleoside-diphosphate reductase beta chain [EC:1.17.4.1]	ko00230|ko00240	Purine metabolism|Pyrimidine metabolism	Nucleotide metabolism|Nucleotide metabolism	Metabolism|Metabolism	--	--	--
prophage4	chr	2748718	2830259	81542	46.96	104	orf02918	CDS	2796244	2798367	-	707	WP_033575258.1	ribonucleotide-diphosphate reductase [Bacillus amyloliquefaciens]	P50620|RIR1_BACSU	Ribonucleoside-diphosphate reductase subunit alpha	nrdE	Bacillus subtilis (strain 168)	COG0209	F	Ribonucleotide reductase alpha subunit	K00525	E1.17.4.1A, nrdA, nrdE	ribonucleoside-diphosphate reductase alpha chain [EC:1.17.4.1]	ko00230|ko00240	Purine metabolism|Pyrimidine metabolism	Nucleotide metabolism|Nucleotide metabolism	Metabolism|Metabolism	--	--	--
prophage4	chr	2748718	2830259	81542	46.96	104	orf02919	CDS	2798357	2798518	-	53	WP_059336198.1	ribonucleotide reductase assembly protein NrdI [[Brevibacterium] halotolerans]	B9EAC8|NRDI_MACCJ	Protein NrdI	nrdI	Macrococcus caseolyticus (strain JCSC5402)	COG1780	F	Protein involved in ribonucleotide reduction	K03647	nrdI	protein involved in ribonucleotide reduction	None	None	None	None	--	--	--
prophage4	chr	2748718	2830259	81542	46.96	104	orf02920	CDS	2798710	2798901	-	63	--	--	--	--	--	--	--	--	--	--	--	--	--	--	--	--	--	--	--
prophage4	chr	2748718	2830259	81542	46.96	104	orf02921	CDS	2798907	2799092	-	61	WP_059336200.1	hypothetical protein [[Brevibacterium] halotolerans]	--	--	--	--	--	--	--	--	--	--	--	--	--	--	--	--	--
prophage4	chr	2748718	2830259	81542	46.96	104	orf02922	CDS	2799089	2799370	-	93	WP_059336201.1	hypothetical protein [[Brevibacterium] halotolerans]	--	--	--	--	--	--	--	--	--	--	--	--	--	--	--	--	--
prophage4	chr	2748718	2830259	81542	46.96	104	orf02923	CDS	2799376	2799888	-	170	WP_059336202.1	hypothetical protein [[Brevibacterium] halotolerans]	--	--	--	--	--	--	--	K01159	ruvC	crossover junction endodeoxyribonuclease RuvC [EC:3.1.22.4]	ko03440	Homologous recombination	Replication and repair	Genetic Information Processing	None	None	GO:0004520(endodeoxyribonuclease activity);GO:0016787(hydrolase activity);GO:0046872(metal ion binding)
prophage4	chr	2748718	2830259	81542	46.96	104	orf02924	CDS	2800135	2801193	-	352	WP_045208682.1	hypothetical protein [Bacillus velezensis]	--	--	--	--	--	--	--	--	--	--	--	--	--	--	--	--	--
prophage4	chr	2748718	2830259	81542	46.96	104	orf02925	CDS	2801190	2801468	-	92	WP_013351526.1	hypothetical protein [Bacillus amyloliquefaciens]	--	--	--	--	--	--	--	--	--	--	--	--	--	--	--	--	--
prophage4	chr	2748718	2830259	81542	46.96	104	orf02926	CDS	2801468	2803633	-	721	WP_059336206.1	DNA polymerase I [[Brevibacterium] halotolerans]	P00582|DPO1_ECOLI	DNA polymerase I	polA	Escherichia coli (strain K12)	COG0749	L	DNA polymerase I - 3'-5' exonuclease and polymerase domains	K02335	polA	DNA polymerase I [EC:2.7.7.7]	ko03030|ko03410|ko03420|ko03440	DNA replication|Base excision repair|Nucleotide excision repair|Homologous recombination	Replication and repair|Replication and repair|Replication and repair|Replication and repair	Genetic Information Processing|Genetic Information Processing|Genetic Information Processing|Genetic Information Processing	--	--	--
prophage4	chr	2748718	2830259	81542	46.96	104	orf02927	CDS	2803824	2804864	-	346	WP_072588189.1	hypothetical protein [Bacillus amyloliquefaciens]	--	--	--	--	--	--	--	--	--	--	--	--	--	--	--	--	--
prophage4	chr	2748718	2830259	81542	46.96	104	orf02928	CDS	2804861	2805298	-	145	WP_041056624.1	hypothetical protein [Bacillus subtilis]	--	--	--	--	--	--	--	--	--	--	--	--	--	--	--	--	--
prophage4	chr	2748718	2830259	81542	46.96	104	orf02929	CDS	2805333	2806106	-	257	WP_046132592.1	hypothetical protein [Bacillus sp. TH008]	--	--	--	--	--	--	--	--	--	--	--	--	--	--	--	--	--
prophage4	chr	2748718	2830259	81542	46.96	104	orf02930	CDS	2806351	2806857	-	168	WP_013351520.1	hypothetical protein [Bacillus amyloliquefaciens]	--	--	--	--	--	--	--	--	--	--	--	--	--	--	--	--	--
prophage4	chr	2748718	2830259	81542	46.96	104	orf02931	CDS	2806854	2807009	-	51	KIN49274.1	hypothetical protein B4145_1238 [Bacillus subtilis]	--	--	--	--	--	--	--	--	--	--	--	--	--	--	--	--	--
prophage4	chr	2748718	2830259	81542	46.96	104	orf02932	CDS	2807153	2807788	-	211	WP_023856086.1	MULTISPECIES: hypothetical protein [Bacillus]	--	--	--	--	--	--	--	--	--	--	--	--	--	--	--	--	--
prophage4	chr	2748718	2830259	81542	46.96	104	orf02933	CDS	2808059	2809288	-	409	WP_023856087.1	MULTISPECIES: hypothetical protein [Bacillus]	--	--	--	--	--	--	--	--	--	--	--	--	--	--	--	--	--
prophage4	chr	2748718	2830259	81542	46.96	104	orf02934	CDS	2809402	2809611	+	69	WP_033575321.1	MULTISPECIES: hypothetical protein [Bacillus subtilis group]	--	--	--	--	--	--	--	--	--	--	--	--	--	--	--	--	--
prophage4	chr	2748718	2830259	81542	46.96	104	orf02935	CDS	2809907	2810920	-	337	WP_059336217.1	DNA primase [[Brevibacterium] halotolerans]	--	--	--	--	COG0358	L	DNA primase (bacterial type)	--	--	--	--	--	--	--	--	--	--
prophage4	chr	2748718	2830259	81542	46.96	104	orf02936	CDS	2811031	2812425	-	464	WP_041344287.1	DNA helicase [Bacillus subtilis]	--	--	--	--	COG0305	L	Replicative DNA helicase	K02314	dnaB	replicative DNA helicase [EC:3.6.4.12]	ko03030|ko04112	DNA replication|Cell cycle - Caulobacter	Replication and repair|Cell growth and death	Genetic Information Processing|Cellular Processes	--	--	--
prophage4	chr	2748718	2830259	81542	46.96	104	orf02937	CDS	2812440	2812766	-	108	WP_045208698.1	hypothetical protein [Bacillus velezensis]	--	--	--	--	--	--	--	--	--	--	--	--	--	--	--	--	--
prophage4	chr	2748718	2830259	81542	46.96	104	orf02938	CDS	2812766	2813278	-	170	WP_041056596.1	hypothetical protein [Bacillus subtilis]	O34414|YODN_BACSU	Uncharacterized protein YodN	yodN	Bacillus subtilis (strain 168)	--	--	--	--	--	--	--	--	--	--	--	--	--
prophage4	chr	2748718	2830259	81542	46.96	104	orf02939	CDS	2813275	2814090	-	271	WP_059336223.1	hypothetical protein [[Brevibacterium] halotolerans]	--	--	--	--	COG1484	L	DNA replication protein DnaC	K02315	dnaC	DNA replication protein DnaC	None	None	None	None	--	--	--
prophage4	chr	2748718	2830259	81542	46.96	104	orf02940	CDS	2814110	2814322	-	70	WP_021493466.1	hypothetical protein [Bacillus amyloliquefaciens]	--	--	--	--	--	--	--	--	--	--	--	--	--	--	--	--	--
prophage4	chr	2748718	2830259	81542	46.96	104	orf02941	CDS	2814319	2814957	-	212	WP_051590114.1	hypothetical protein [Bacillus velezensis]	--	--	--	--	--	--	--	--	--	--	--	--	--	--	--	--	--
prophage4	chr	2748718	2830259	81542	46.96	104	orf02942	CDS	2814986	2815366	-	126	WP_041056588.1	hypothetical protein [Bacillus subtilis]	--	--	--	--	--	--	--	--	--	--	--	--	--	--	--	--	--
prophage4	chr	2748718	2830259	81542	46.96	104	orf02943	CDS	2815398	2815766	-	122	WP_041481622.1	hypothetical protein [Bacillus amyloliquefaciens]	--	--	--	--	--	--	--	--	--	--	--	--	--	--	--	--	--
prophage4	chr	2748718	2830259	81542	46.96	104	orf02944	CDS	2815753	2816073	-	106	WP_052478198.1	hypothetical protein [Bacillus subtilis]	--	--	--	--	--	--	--	--	--	--	--	--	--	--	--	--	--
prophage4	chr	2748718	2830259	81542	46.96	104	orf02945	CDS	2816070	2816267	-	65	SIR93177.1	hypothetical protein SAMN05880571_1132 [Bacillus sp. RUPDJ]	--	--	--	--	--	--	--	--	--	--	--	--	--	--	--	--	--
prophage4	chr	2748718	2830259	81542	46.96	104	orf02946	CDS	2816315	2816638	-	107	WP_013351507.1	hypothetical protein [Bacillus amyloliquefaciens]	--	--	--	--	--	--	--	--	--	--	--	--	--	--	--	--	--
prophage4	chr	2748718	2830259	81542	46.96	104	orf02947	CDS	2817224	2817676	-	150	WP_026588511.1	hypothetical protein [Bacillus sp. NSP9.1]	--	--	--	--	--	--	--	--	--	--	--	--	--	--	--	--	--
prophage4	chr	2748718	2830259	81542	46.96	104	orf02948	CDS	2817808	2818752	-	314	SET43342.1	integrase/recombinase XerD [Oceanobacillus limi]	B9DPG4|XERC_STACT	Tyrosine recombinase XerC	xerC	Staphylococcus carnosus (strain TM300)	COG4974	L	Site-specific recombinase XerD	K04763	xerD	integrase/recombinase XerD	None	None	None	None	--	--	--
prophage4	chr	2748718	2830259	81542	46.96	104	trna60	tRNA-Arg(TCT)	2819024	2819097	-	--	--	--	--	--	--	--	--	--	--	--	--	--	--	--	--	--	--	--	--
prophage4	chr	2748718	2830259	81542	46.96	104	orf02949	CDS	2819226	2819735	-	169	WP_041850188.1	MULTISPECIES: phosphodiesterase [Bacillus]	P94559|YSNB_BACSU	Putative metallophosphoesterase YsnB	ysnB	Bacillus subtilis (strain 168)	COG0622	R	Predicted phosphodiesterase	K07095	K07095	uncharacterized protein	None	None	None	None	None	None	GO:0016787(hydrolase activity);GO:0046872(metal ion binding)
prophage4	chr	2748718	2830259	81542	46.96	104	orf02950	CDS	2819751	2820338	-	195	WP_014477580.1	MULTISPECIES: nucleoside-triphosphate diphosphatase [Bacillus]	P94558|IXTPA_BACSU	dITP/XTP pyrophosphatase	ysnA	Bacillus subtilis (strain 168)	COG0127	F	Inosine/xanthosine triphosphate pyrophosphatase, all-alpha NTP-PPase family	K02428	rdgB	XTP/dITP diphosphohydrolase [EC:3.6.1.66]	ko00230	Purine metabolism	Nucleotide metabolism	Metabolism	GO:0006163(purine nucleotide metabolic process);GO:0009117(nucleotide metabolic process);GO:0009143(nucleoside triphosphate catabolic process)	None	GO:0000166(nucleotide binding);GO:0016787(hydrolase activity);GO:0017111(nucleoside-triphosphatase activity);GO:0046872(metal ion binding);GO:0047429(nucleoside-triphosphate diphosphatase activity)
prophage4	chr	2748718	2830259	81542	46.96	104	orf02951	CDS	2820360	2821097	-	245	WP_003246039.1	MULTISPECIES: ribonuclease PH [Bacillales]	P28619|RNPH_BACSU	Ribonuclease PH	rph	Bacillus subtilis (strain 168)	COG0689	J	Ribonuclease PH	K00989	rph	ribonuclease PH [EC:2.7.7.56]	None	None	None	None	GO:0006364(rRNA processing);GO:0008033(tRNA processing);GO:0016075(rRNA catabolic process);GO:0031125(rRNA 3'-end processing)	None	GO:0000049(tRNA binding);GO:0004549(tRNA-specific ribonuclease activity);GO:0009022(tRNA nucleotidyltransferase activity);GO:0016740(transferase activity);GO:0016779(nucleotidyltransferase activity)
prophage4	chr	2748718	2830259	81542	46.96	104	orf02952	CDS	2821208	2822308	-	366	WP_021480263.1	MULTISPECIES: sporulation protein [Bacillus]	P39072|GERM_BACSU	Spore germination protein GerM	gerM	Bacillus subtilis (strain 168)	COG5401	D	Spore germination protein GerM	K06298	gerM	germination protein M	None	None	None	None	GO:0030435(sporulation resulting in formation of a cellular spore)	None	None
prophage4	chr	2748718	2830259	81542	46.96	104	orf02953	CDS	2822423	2823238	-	271	WP_015251521.1	glutamate racemase [Bacillus subtilis]	P94556|MURI1_BACSU	Glutamate racemase 1	racE	Bacillus subtilis (strain 168)	COG0796	M	Glutamate racemase	K01776	murI	glutamate racemase [EC:5.1.1.3]	ko00471	D-Glutamine and D-glutamate metabolism	Metabolism of other amino acids	Metabolism	GO:0006807(nitrogen compound metabolic process);GO:0008152(metabolic process);GO:0008360(regulation of cell shape);GO:0009252(peptidoglycan biosynthetic process);GO:0071555(cell wall organization)	None	GO:0008881(glutamate racemase activity);GO:0016853(isomerase activity);GO:0016855(racemase and epimerase activity, acting on amino acids and derivatives);GO:0036361(racemase activity, acting on amino acids and derivatives)
prophage4	chr	2748718	2830259	81542	46.96	104	orf02954	CDS	2823249	2823689	-	146	WP_003229573.1	MULTISPECIES: MarR family transcriptional regulator [Bacillus]	P97247|YSMB_BACSU	Uncharacterized HTH-type transcriptional regulator YsmB	ysmB	Bacillus subtilis (strain 168)	COG1846	K	DNA-binding transcriptional regulator, MarR family	--	--	--	--	--	--	--	GO:0006351(transcription, DNA-templated);GO:0006355(regulation of transcription, DNA-templated)	None	GO:0003677(DNA binding);GO:0003700(DNA-binding transcription factor activity)
prophage4	chr	2748718	2830259	81542	46.96	104	orf02955	CDS	2823683	2823799	+	38	AEP91838.1	hypothetical protein I33_2894 [Bacillus subtilis subsp. subtilis str. RO-NN-1]	--	--	--	--	--	--	--	--	--	--	--	--	--	--	--	--	--
prophage4	chr	2748718	2830259	81542	46.96	104	orf02956	CDS	2823933	2824157	-	74	WP_003184172.1	MULTISPECIES: helix-turn-helix transcriptional regulator [Bacillales]	P11470|GERE_BACSU	Spore germination protein GerE	gerE	Bacillus subtilis (strain 168)	COG2197	TK	DNA-binding response regulator, NarL/FixJ family, contains REC and HTH domains	K01994	gerE	LuxR family transcriptional regulator, transcriptional regulator of spore coat protein	None	None	None	None	GO:0006351(transcription, DNA-templated);GO:0006355(regulation of transcription, DNA-templated)	None	GO:0003677(DNA binding)
prophage4	chr	2748718	2830259	81542	46.96	104	orf02957	CDS	2824273	2824716	-	147	WP_015251520.1	MULTISPECIES: hypothetical protein [Bacillus]	P11469|YSMA_BACSU	Uncharacterized protein YsmA	ysmA	Bacillus subtilis (strain 168)	COG0824	I	Acyl-CoA thioesterase FadM	K07107	ybgC	acyl-CoA thioester hydrolase [EC:3.1.2.-]	None	None	None	None	--	--	--
prophage4	chr	2748718	2830259	81542	46.96	104	orf02958	CDS	2824777	2825538	-	253	WP_014477584.1	MULTISPECIES: succinate dehydrogenase iron-sulfur subunit [Bacillus]	P08066|SDHB_BACSU	Succinate dehydrogenase iron-sulfur subunit	sdhB	Bacillus subtilis (strain 168)	COG0479	C	Succinate dehydrogenase/fumarate reductase, Fe-S protein subunit	K00240	sdhB, frdB	succinate dehydrogenase / fumarate reductase, iron-sulfur subunit [EC:1.3.5.1 1.3.5.4]	ko00020|ko00190|ko00650|ko00720	Citrate cycle (TCA cycle)|Oxidative phosphorylation|Butanoate metabolism|Carbon fixation pathways in prokaryotes	Carbohydrate metabolism|Energy metabolism|Carbohydrate metabolism|Energy metabolism	Metabolism|Metabolism|Metabolism|Metabolism	GO:0006099(tricarboxylic acid cycle);GO:0055114(oxidation-reduction process)	None	GO:0009055(electron transfer activity);GO:0016491(oxidoreductase activity);GO:0051536(iron-sulfur cluster binding)
prophage4	chr	2748718	2830259	81542	46.96	104	orf02959	CDS	2825541	2827301	-	586	WP_003229567.1	MULTISPECIES: succinate dehydrogenase flavoprotein subunit [Bacillus]	P08065|SDHA_BACSU	Succinate dehydrogenase flavoprotein subunit	sdhA	Bacillus subtilis (strain 168)	COG1053	C	Succinate dehydrogenase/fumarate reductase, flavoprotein subunit	K00239	sdhA, frdA	succinate dehydrogenase / fumarate reductase, flavoprotein subunit [EC:1.3.5.1 1.3.5.4]	ko00020|ko00190|ko00650|ko00720|ko05134	Citrate cycle (TCA cycle)|Oxidative phosphorylation|Butanoate metabolism|Carbon fixation pathways in prokaryotes|Legionellosis	Carbohydrate metabolism|Energy metabolism|Carbohydrate metabolism|Energy metabolism|Infectious diseases: Bacterial	Metabolism|Metabolism|Metabolism|Metabolism|Human Diseases	GO:0006099(tricarboxylic acid cycle);GO:0055114(oxidation-reduction process)	GO:0005886(plasma membrane);GO:0016020(membrane)	GO:0008177(succinate dehydrogenase (ubiquinone) activity);GO:0016491(oxidoreductase activity)
prophage4	chr	2748718	2830259	81542	46.96	104	orf02960	CDS	2827335	2827943	-	202	WP_003222512.1	MULTISPECIES: succinate dehydrogenase cytochrome b558 subunit [Bacillales]	P08064|DHSC_BACSU	Succinate dehydrogenase cytochrome b558 subunit	sdhC	Bacillus subtilis (strain 168)	COG2009	C	Succinate dehydrogenase/fumarate reductase, cytochrome b subunit	K00241	sdhC, frdC	succinate dehydrogenase / fumarate reductase, cytochrome b subunit	ko00020|ko00190|ko00650|ko00720	Citrate cycle (TCA cycle)|Oxidative phosphorylation|Butanoate metabolism|Carbon fixation pathways in prokaryotes	Carbohydrate metabolism|Energy metabolism|Carbohydrate metabolism|Energy metabolism	Metabolism|Metabolism|Metabolism|Metabolism	GO:0006099(tricarboxylic acid cycle);GO:0055114(oxidation-reduction process)	GO:0005886(plasma membrane);GO:0016020(membrane);GO:0016021(integral component of membrane)	GO:0016627(oxidoreductase activity, acting on the CH-CH group of donors);GO:0046872(metal ion binding)
prophage4	chr	2748718	2830259	81542	46.96	104	orf02961	CDS	2828236	2828682	+	148	WP_003222508.1	MULTISPECIES: hypothetical protein [Bacillus]	P42955|YSLB_BACSU	Uncharacterized protein YslB	yslB	Bacillus subtilis (strain 168)	COG1719	R	Predicted hydrocarbon binding protein, contains 4VR domain	--	--	--	--	--	--	--	--	--	--
prophage4	chr	2748718	2830259	81542	46.96	104	orf02962	CDS	2828726	2829952	-	408	WP_024572581.1	MULTISPECIES: aspartate kinase [Bacillus]	P08495|AK2_BACSU	Aspartokinase 2	lysC	Bacillus subtilis (strain 168)	COG0527	E	Aspartokinase	K00928	lysC	aspartate kinase [EC:2.7.2.4]	ko00260|ko00261|ko00270|ko00300	Glycine, serine and threonine metabolism|Monobactam biosynthesis|Cysteine and methionine metabolism|Lysine biosynthesis	Amino acid metabolism|Biosynthesis of other secondary metabolites|Amino acid metabolism|Amino acid metabolism	Metabolism|Metabolism|Metabolism|Metabolism	GO:0008152(metabolic process);GO:0008652(cellular amino acid biosynthetic process);GO:0009088(threonine biosynthetic process);GO:0009089(lysine biosynthetic process via diaminopimelate);GO:0016310(phosphorylation)	None	GO:0004072(aspartate kinase activity);GO:0016301(kinase activity);GO:0016597(amino acid binding);GO:0016740(transferase activity)
prophage4	chr	2748718	2830259	81542	46.96	104	orf02963	CDS	2830128	2830259	-	43	WP_014480496.1	hypothetical protein [Bacillus subtilis]	P08497|LPA2_BACSU	Aspartokinase II operon leader peptide	ask	Bacillus subtilis (strain 168)	--	--	--	--	--	--	--	--	--	--	--	--	--

## Sheet: Table S4
Table S4. Summary of gene annotations against NR,Swiss-Prot, COG, KEGG and GO database.
Query_ID	Query_Length	NR_Accession	NR_Description	SwissProt_Accession	SwissProt_Description	SwissProt_Gene_Name	SwissProt_Organism	COG_ID	COG_Class	COG_Annotation	KEGG_KO_ID	KEGG_KO_Name	KEGG_KO_Definition	KEGG_Pathway_ID	KEGG_Pathway_Name	KEGG_Hierarchy2	KEGG_Hierarchy1	BP_GO_term	CC_GO_term	MF_GO_term
orf00001	446	EHA31821.1	chromosomal replication initiation protein [Bacillus subtilis subsp. subtilis str. SC-8]	P05648|DNAA_BACSU	Chromosomal replication initiator protein DnaA	dnaA	Bacillus subtilis (strain 168)	COG0593	L	Chromosomal replication initiation ATPase DnaA	K02313	dnaA	chromosomal replication initiator protein	ko02020|ko04112	Two-component system|Cell cycle - Caulobacter	Signal transduction|Cell growth and death	Environmental Information Processing|Cellular Processes	GO:0006260(DNA replication);GO:0006270(DNA replication initiation);GO:0006275(regulation of DNA replication)	GO:0005737(cytoplasm)	GO:0000166(nucleotide binding);GO:0003677(DNA binding);GO:0003688(DNA replication origin binding);GO:0005515(protein binding);GO:0005524(ATP binding);GO:0043565(sequence-specific DNA binding)
orf00002	378	WP_003226811.1	MULTISPECIES: DNA polymerase III subunit beta [Bacillus]	P05649|DPO3B_BACSU	Beta sliding clamp	dnaN	Bacillus subtilis (strain 168)	COG0592	L	DNA polymerase III sliding clamp (beta) subunit, PCNA homolog	K02338	dnaN	DNA polymerase III subunit beta [EC:2.7.7.7]	ko03030|ko03430|ko03440	DNA replication|Mismatch repair|Homologous recombination	Replication and repair|Replication and repair|Replication and repair	Genetic Information Processing|Genetic Information Processing|Genetic Information Processing	GO:0006260(DNA replication)	GO:0005737(cytoplasm);GO:0009360(DNA polymerase III complex)	GO:0003677(DNA binding);GO:0003887(DNA-directed DNA polymerase activity);GO:0008408(3'-5' exonuclease activity);GO:0016740(transferase activity);GO:0016779(nucleotidyltransferase activity)
orf00003	71	WP_003226810.1	MULTISPECIES: hypothetical protein [Bacillus]	P05650|RLBA_BACSU	Probable ribosome maturation protein RlbA	rlbA	Bacillus subtilis (strain 168)	COG2501	J	Ribosome-associated protein YbcJ, S4-like RNA binding protein	--	--	--	--	--	--	--	None	None	GO:0003723(RNA binding)
orf00004	370	WP_003243515.1	MULTISPECIES: DNA recombination protein RecF [Bacillus]	P05651|RECF_BACSU	DNA replication and repair protein RecF	recF	Bacillus subtilis (strain 168)	COG1195	L	Recombinational DNA repair ATPase RecF	K03629	recF	DNA replication and repair protein RecF	ko03440	Homologous recombination	Replication and repair	Genetic Information Processing	GO:0000731(DNA synthesis involved in DNA repair);GO:0006260(DNA replication);GO:0006281(DNA repair);GO:0006302(double-strand break repair);GO:0006974(cellular response to DNA damage stimulus);GO:0009432(SOS response)	GO:0005737(cytoplasm);GO:0009295(nucleoid);GO:0043590(bacterial nucleoid)	GO:0000166(nucleotide binding);GO:0003677(DNA binding);GO:0003697(single-stranded DNA binding);GO:0005524(ATP binding)
orf00005	81	WP_003219266.1	MULTISPECIES: DUF370 domain-containing protein [Bacilli]	P37525|REMB_BACSU	Extracellular matrix regulatory protein B	remB	Bacillus subtilis (strain 168)	--	--	--	--	--	--	--	--	--	--	--	--	--
orf00006	638	BAM56207.1	DNA gyrase subunit B [Bacillus subtilis BEST7003]	P05652|GYRB_BACSU	DNA gyrase subunit B	gyrB	Bacillus subtilis (strain 168)	COG0187	L	DNA gyrase/topoisomerase IV, subunit B	K02470	gyrB	DNA gyrase subunit B [EC:5.6.2.2]	None	None	None	None	GO:0006261(DNA-dependent DNA replication);GO:0006265(DNA topological change);GO:0006268(DNA unwinding involved in DNA replication);GO:0007059(chromosome segregation)	GO:0005694(chromosome);GO:0005737(cytoplasm);GO:0009295(nucleoid);GO:0009330(DNA topoisomerase complex (ATP-hydrolyzing))	GO:0000166(nucleotide binding);GO:0000287(magnesium ion binding);GO:0003677(DNA binding);GO:0003916(DNA topoisomerase activity);GO:0003918(DNA topoisomerase type II (ATP-hydrolyzing) activity);GO:0005524(ATP binding);GO:0016853(isomerase activity);GO:0046872(metal ion binding)
orf00007	37	BAI83451.1	hypothetical protein BSNT_00007 [Bacillus subtilis subsp. natto BEST195]	--	--	--	--	--	--	--	--	--	--	--	--	--	--	--	--	--
orf00008	821	WP_038828068.1	MULTISPECIES: DNA gyrase subunit A [Bacillus]	P05653|GYRA_BACSU	DNA gyrase subunit A	gyrA	Bacillus subtilis (strain 168)	COG0188	L	DNA gyrase/topoisomerase IV, subunit A	K02469	gyrA	DNA gyrase subunit A [EC:5.6.2.2]	None	None	None	None	GO:0006259(DNA metabolic process);GO:0006261(DNA-dependent DNA replication);GO:0006265(DNA topological change);GO:0006268(DNA unwinding involved in DNA replication);GO:0007059(chromosome segregation)	GO:0005694(chromosome);GO:0005737(cytoplasm);GO:0009295(nucleoid);GO:0009330(DNA topoisomerase complex (ATP-hydrolyzing))	GO:0000166(nucleotide binding);GO:0003677(DNA binding);GO:0003916(DNA topoisomerase activity);GO:0003918(DNA topoisomerase type II (ATP-hydrolyzing) activity);GO:0005524(ATP binding);GO:0016853(isomerase activity)
orf00009	157	BAO93208.1	hypothetical protein BSNT_06294 [Bacillus subtilis subsp. natto BEST195]	--	--	--	--	--	--	--	--	--	--	--	--	--	--	--	--	--
orf00010	315	WP_041850245.1	MULTISPECIES: hypothetical protein [Bacillus]	P37526|YAAC_BACSU	Uncharacterized protein YaaC	yaaC	Bacillus subtilis (strain 168)	--	--	--	--	--	--	--	--	--	--	--	--	--
orf00011	488	WP_003226803.1	MULTISPECIES: IMP dehydrogenase [Bacillus]	P21879|IMDH_BACSU	Inosine-5&apos;-monophosphate dehydrogenase	guaB	Bacillus subtilis (strain 168)	COG0516|COG0517	F|T	IMP dehydrogenase/GMP reductase|CBS domain	K00088	IMPDH, guaB	IMP dehydrogenase [EC:1.1.1.205]	ko00230|ko00983	Purine metabolism|Drug metabolism - other enzymes	Nucleotide metabolism|Xenobiotics biodegradation and metabolism	Metabolism|Metabolism	GO:0006164(purine nucleotide biosynthetic process);GO:0006177(GMP biosynthetic process);GO:0055114(oxidation-reduction process)	None	GO:0000166(nucleotide binding);GO:0003824(catalytic activity);GO:0003938(IMP dehydrogenase activity);GO:0016491(oxidoreductase activity);GO:0046872(metal ion binding)
orf00012	443	WP_015482683.1	MULTISPECIES: D-alanyl-D-alanine carboxypeptidase [Bacillus]	P08750|DACA_BACSU	D-alanyl-D-alanine carboxypeptidase DacA	dacA	Bacillus subtilis (strain 168)	COG1686	M	D-alanyl-D-alanine carboxypeptidase	K07258	dacC, dacA, dacD	serine-type D-Ala-D-Ala carboxypeptidase (penicillin-binding protein 5/6) [EC:3.4.16.4]	ko00550	Peptidoglycan biosynthesis	Glycan biosynthesis and metabolism	Metabolism	GO:0006508(proteolysis)	None	GO:0004180(carboxypeptidase activity);GO:0009002(serine-type D-Ala-D-Ala carboxypeptidase activity);GO:0016787(hydrolase activity)
orf00013	294	WP_003247145.1	MULTISPECIES: pyridoxal 5&apos;-phosphate synthase subunit PdxS [Bacillus]	P37527|PDXS_BACSU	Pyridoxal 5&apos;-phosphate synthase subunit PdxS	pdxS	Bacillus subtilis (strain 168)	COG0214	H	Pyridoxal biosynthesis lyase PdxS	K06215	pdxS, pdx1	pyridoxal 5'-phosphate synthase pdxS subunit [EC:4.3.3.6]	ko00750	Vitamin B6 metabolism	Metabolism of cofactors and vitamins	Metabolism	GO:0008152(metabolic process);GO:0042819(vitamin B6 biosynthetic process);GO:0042823(pyridoxal phosphate biosynthetic process)	None	GO:0003824(catalytic activity);GO:0016829(lyase activity);GO:0036381(pyridoxal 5'-phosphate synthase (glutamine hydrolysing) activity)
orf00014	196	WP_003226797.1	MULTISPECIES: pyridoxal 5&apos;-phosphate synthase subunit PdxT [Bacillus]	P37528|PDXT_BACSU	Pyridoxal 5&apos;-phosphate synthase subunit PdxT	pdxT	Bacillus subtilis (strain 168)	COG0311	H	Glutamine amidotransferase PdxT (pyridoxal biosynthesis)	K08681	pdxT, pdx2	5'-phosphate synthase pdxT subunit [EC:4.3.3.6]	ko00750	Vitamin B6 metabolism	Metabolism of cofactors and vitamins	Metabolism	GO:0006541(glutamine metabolic process);GO:0006543(glutamine catabolic process);GO:0008614(pyridoxine metabolic process);GO:0042819(vitamin B6 biosynthetic process);GO:0042823(pyridoxal phosphate biosynthetic process)	GO:0005829(cytosol);GO:1903600(glutaminase complex)	GO:0004359(glutaminase activity);GO:0016740(transferase activity);GO:0016787(hydrolase activity);GO:0016829(lyase activity);GO:0036381(pyridoxal 5'-phosphate synthase (glutamine hydrolysing) activity)
orf00015	425	WP_021479916.1	MULTISPECIES: serine--tRNA ligase [Bacillus]	P37464|SYS_BACSU	Serine--tRNA ligase	serS	Bacillus subtilis (strain 168)	COG0172	J	Seryl-tRNA synthetase	K01875	SARS, serS	seryl-tRNA synthetase [EC:6.1.1.11]	ko00970	Aminoacyl-tRNA biosynthesis	Translation	Genetic Information Processing	GO:0006412(translation);GO:0006418(tRNA aminoacylation for protein translation);GO:0006434(seryl-tRNA aminoacylation);GO:0016260(selenocysteine biosynthetic process);GO:0097056(selenocysteinyl-tRNA(Sec) biosynthetic process)	GO:0005737(cytoplasm)	GO:0000166(nucleotide binding);GO:0004812(aminoacyl-tRNA ligase activity);GO:0004828(serine-tRNA ligase activity);GO:0005524(ATP binding);GO:0016874(ligase activity)
orf00016	217	WP_014478585.1	MULTISPECIES: deoxyadenosine/deoxycytidine kinase [Bacillus]	P37529|DCK_BACSU	Deoxyadenosine/deoxycytidine kinase	dck	Bacillus subtilis (strain 168)	COG1428	F	Deoxyadenosine/deoxycytidine kinase	K15519	dck	deoxyadenosine/deoxycytidine kinase [EC:2.7.1.76 2.7.1.74]	ko00230|ko00240	Purine metabolism|Pyrimidine metabolism	Nucleotide metabolism|Nucleotide metabolism	Metabolism|Metabolism	GO:0006139(nucleobase-containing compound metabolic process);GO:0016310(phosphorylation)	None	GO:0000166(nucleotide binding);GO:0004136(deoxyadenosine kinase activity);GO:0004137(deoxycytidine kinase activity);GO:0005524(ATP binding);GO:0016301(kinase activity);GO:0016740(transferase activity);GO:0019206(nucleoside kinase activity)
orf00017	207	WP_003226790.1	MULTISPECIES: deoxyguanosine kinase [Bacillus]	P37530|DGK_BACSU	Deoxyguanosine kinase	dgk	Bacillus subtilis (strain 168)	COG1428	F	Deoxyadenosine/deoxycytidine kinase	K15518	dgk	deoxyguanosine kinase [EC:2.7.1.113]	ko00230	Purine metabolism	Nucleotide metabolism	Metabolism	GO:0006139(nucleobase-containing compound metabolic process);GO:0016310(phosphorylation)	None	GO:0004127(cytidylate kinase activity);GO:0004138(deoxyguanosine kinase activity);GO:0005524(ATP binding);GO:0016301(kinase activity);GO:0016740(transferase activity);GO:0019206(nucleoside kinase activity)
orf00018	427	WP_003226788.1	MULTISPECIES: germination protein [Bacillus]	P37531|SLEL_BACSU	Cortical fragment-lytic enzyme	sleL	Bacillus subtilis (strain 168)	COG1388|COG3858	M|D	LysM repeat|Spore germination protein YaaH	K06306	yaaH	spore germination protein	None	None	None	None	GO:0005975(carbohydrate metabolic process);GO:0006032(chitin catabolic process)	None	GO:0004553(hydrolase activity, hydrolyzing O-glycosyl compounds);GO:0004568(chitinase activity);GO:0016787(hydrolase activity)
orf00019	181	WP_003226786.1	MULTISPECIES: isochorismatase [Bacillus]	P37532|YAAI_BACSU	Uncharacterized isochorismatase family protein YaaI	yaaI	Bacillus subtilis (strain 168)	COG1335	HR	Nicotinamidase-related amidase	--	--	--	--	--	--	--	GO:0008152(metabolic process)	None	GO:0003824(catalytic activity);GO:0008908(isochorismatase activity);GO:0016787(hydrolase activity)
orf00020	161	WP_003226784.1	MULTISPECIES: tRNA-specific adenosine deaminase [Bacillus]	P21335|TADA_BACSU	tRNA-specific adenosine deaminase	tadA	Bacillus subtilis (strain 168)	COG0590	J	tRNA(Arg) A34 adenosine deaminase TadA	K11991	tadA	tRNA(adenine34) deaminase [EC:3.5.4.33]	None	None	None	None	GO:0002100(tRNA wobble adenosine to inosine editing);GO:0008033(tRNA processing)	None	GO:0003824(catalytic activity);GO:0008251(tRNA-specific adenosine deaminase activity);GO:0008270(zinc ion binding);GO:0016787(hydrolase activity);GO:0046872(metal ion binding);GO:0052717(tRNA-specific adenosine-34 deaminase activity)
orf00021	563	WP_029317164.1	MULTISPECIES: DNA polymerase III subunit gamma/tau [Bacillus]	P09122|DPO3X_BACSU	DNA polymerase III subunit gamma/tau	dnaX	Bacillus subtilis (strain 168)	COG2812	L	DNA polymerase III, gamma/tau subunits	K02343	dnaX	DNA polymerase III subunit gamma/tau [EC:2.7.7.7]	ko03030|ko03430|ko03440	DNA replication|Mismatch repair|Homologous recombination	Replication and repair|Replication and repair|Replication and repair	Genetic Information Processing|Genetic Information Processing|Genetic Information Processing	--	--	--
orf00022	100	BAI83465.1	hypothetical protein BSNT_06310 [Bacillus subtilis subsp. natto BEST195]	P24281|YAAK_BACSU	Nucleoid-associated protein YaaK	yaaK	Bacillus subtilis (strain 168)	COG0718	R	Conserved DNA-binding protein YbaB (function unknown)	K09747	K09747	uncharacterized protein	None	None	None	None	None	GO:0005737(cytoplasm);GO:0009295(nucleoid);GO:0043590(bacterial nucleoid)	GO:0003677(DNA binding)
orf00023	198	WP_003225425.1	MULTISPECIES: recombination protein RecR [Bacillales]	P24277|RECR_BACSU	Recombination protein RecR	recR	Bacillus subtilis (strain 168)	COG0353	L	Recombinational DNA repair protein RecR	K06187	recR	recombination protein RecR	ko03440	Homologous recombination	Replication and repair	Genetic Information Processing	GO:0006281(DNA repair);GO:0006310(DNA recombination);GO:0006974(cellular response to DNA damage stimulus)	None	GO:0003677(DNA binding);GO:0046872(metal ion binding)
orf00024	74	WP_003242387.1	MULTISPECIES: hypothetical protein [Bacillus]	P37533|YAAL_BACSU	Uncharacterized protein YaaL	yaaL	Bacillus subtilis (strain 168)	--	--	--	--	--	--	--	--	--	--	--	--	--
orf00025	87	WP_029726362.1	MULTISPECIES: sigma-K factor-processing regulatory protein BofA [Bacillus]	P24282|BOFA_BACSU	Sigma-K factor-processing regulatory protein BofA	bofA	Bacillus subtilis (strain 168)	--	--	--	K06317	bofA	inhibitor of the pro-sigma K processing machinery	None	None	None	None	None	GO:0016020(membrane);GO:0016021(integral component of membrane)	None
orf00026	157	BAO93208.1	hypothetical protein BSNT_06294 [Bacillus subtilis subsp. natto BEST195]	--	--	--	--	--	--	--	--	--	--	--	--	--	--	--	--	--
orf00027	64	WP_003243294.1	MULTISPECIES: protein CsfB [Bacillus]	P37534|GIN_BACSU	Anti-sigma-G factor Gin	csfB	Bacillus subtilis (strain 168)	--	--	--	--	--	--	--	--	--	--	GO:0006351(transcription, DNA-templated);GO:0006355(regulation of transcription, DNA-templated);GO:0030435(sporulation resulting in formation of a cellular spore)	None	GO:0046872(metal ion binding)
orf00028	204	WP_003242630.1	MULTISPECIES: hypothetical protein [Bacillus]	P37467|XPAC_BACSU	Protein XpaC	xpaC	Bacillus subtilis (strain 168)	COG4915	QR	5-bromo-4-chloroindolyl phosphate hydrolysis protein	--	--	--	--	--	--	--	None	None	GO:0016787(hydrolase activity)
orf00029	386	WP_003226779.1	MULTISPECIES: tellurite resistance protein TelA [Bacillus]	P37535|YAAN_BACSU	Uncharacterized protein YaaN	yaaN	Bacillus subtilis (strain 168)	COG3853	V	Uncharacterized conserved protein YaaN involved in tellurite resistance	--	--	--	--	--	--	--	--	--	--
orf00030	480	WP_003226777.1	MULTISPECIES: hypothetical protein [Bacillus]	P37536|YAAO_BACSU	Uncharacterized protein YaaO	yaaO	Bacillus subtilis (strain 168)	COG1982	E	Arginine/lysine/ornithine decarboxylase	--	--	--	--	--	--	--	--	--	--
orf00031	212	WP_003226776.1	MULTISPECIES: dTMP kinase [Bacillus]	P37537|KTHY_BACSU	Thymidylate kinase	tmk	Bacillus subtilis (strain 168)	COG0125	F	Thymidylate kinase	K00943	tmk, DTYMK	dTMP kinase [EC:2.7.4.9]	ko00240	Pyrimidine metabolism	Nucleotide metabolism	Metabolism	GO:0006233(dTDP biosynthetic process);GO:0006235(dTTP biosynthetic process);GO:0009165(nucleotide biosynthetic process);GO:0016310(phosphorylation)	None	GO:0000166(nucleotide binding);GO:0004798(thymidylate kinase activity);GO:0005524(ATP binding);GO:0016301(kinase activity);GO:0016740(transferase activity)
orf00032	109	WP_003242755.1	MULTISPECIES: hypothetical protein [Bacilli]	P37538|DARA_BACSU	Cyclic di-AMP receptor A	darA	Bacillus subtilis (strain 168)	COG3870	S	Uncharacterized protein YaaQ	--	--	--	--	--	--	--	--	--	--
orf00033	146	WP_009966249.1	MULTISPECIES: hypothetical protein [Bacillus]	P37539|YAAR_BACSU	Uncharacterized protein YaaR	yaaR	Bacillus subtilis (strain 168)	COG1728	S	Uncharacterized protein YaaR, TM1646/DUF327 family	K09770	K09770	uncharacterized protein	None	None	None	None	--	--	--
orf00034	329	WP_003226770.1	MULTISPECIES: DNA polymerase III subunit delta&apos; [Bacillus]	P37540|HOLB_BACSU	DNA polymerase III subunit delta&apos;	holB	Bacillus subtilis (strain 168)	COG0470	L	DNA polymerase III, delta prime subunit	K02341	holB	DNA polymerase III subunit delta' [EC:2.7.7.7]	ko03030|ko03430|ko03440	DNA replication|Mismatch repair|Homologous recombination	Replication and repair|Replication and repair|Replication and repair	Genetic Information Processing|Genetic Information Processing|Genetic Information Processing	GO:0006260(DNA replication)	GO:0009360(DNA polymerase III complex)	GO:0003677(DNA binding);GO:0003887(DNA-directed DNA polymerase activity);GO:0008408(3'-5' exonuclease activity);GO:0016740(transferase activity);GO:0016779(nucleotidyltransferase activity)
orf00035	275	WP_003226767.1	MULTISPECIES: stage 0 sporulation protein YaaT [Bacillus]	P37541|YAAT_BACSU	Stage 0 sporulation protein YaaT	yaaT	Bacillus subtilis (strain 168)	COG1774	T	Cell fate regulator YaaT, PSP1 superfamily (controls sporulation, competence, biofilm development)	--	--	--	--	--	--	--	GO:0000455(enzyme-directed rRNA pseudouridine synthesis);GO:0030435(sporulation resulting in formation of a cellular spore)	GO:0005737(cytoplasm);GO:0005829(cytosol)	GO:0009982(pseudouridine synthase activity)
orf00036	119	WP_003218308.1	MULTISPECIES: initiation-control protein YabA [Bacilli]	P37542|YABA_BACSU	Initiation-control protein YabA	yabA	Bacillus subtilis (strain 168)	COG4467	L	Regulator of replication initiation timing	--	--	--	--	--	--	--	GO:0006260(DNA replication)	None	None
orf00037	247	WP_003226765.1	MULTISPECIES: SAM-dependent methyltransferase [Bacillus]	P37543|YABB_BACSU	Uncharacterized protein YabB	yabB	Bacillus subtilis (strain 168)	COG4123	J	tRNA1(Val) A37 N6-methylase TrmN6	--	--	--	--	--	--	--	GO:0032259(methylation)	None	GO:0008168(methyltransferase activity);GO:0016740(transferase activity)
orf00038	70	WP_003242983.1	MULTISPECIES: hypothetical protein [Bacillus]	O31414|YAZA_BACSU	UPF0213 protein YazA	yazA	Bacillus subtilis (strain 168)	COG2827	L	Predicted endonuclease, GIY-YIG superfamily	K07461	K07461	putative endonuclease	None	None	None	None	--	--	--
orf00039	292	WP_003243457.1	MULTISPECIES: rRNA (cytidine-2&apos;-O-)-methyltransferase [Bacillus]	P37544|RSMI_BACSU	Ribosomal RNA small subunit methyltransferase I	rsmI	Bacillus subtilis (strain 168)	COG0313	J	16S rRNA C1402 (ribose-2'-O) methylase RsmI	K07056	rsmI	16S rRNA (cytidine1402-2'-O)-methyltransferase [EC:2.1.1.198]	None	None	None	None	GO:0000453(enzyme-directed rRNA 2'-O-methylation);GO:0006364(rRNA processing);GO:0008152(metabolic process);GO:0032259(methylation)	GO:0005737(cytoplasm)	GO:0008168(methyltransferase activity);GO:0016740(transferase activity);GO:0070677(rRNA (cytosine-2'-O-)-methyltransferase activity)
orf00040	94	WP_003218316.1	MULTISPECIES: transition state regulator Abh [Bacillales]	P08874|ABRB_BACSU	Transition state regulatory protein AbrB	abrB	Bacillus subtilis (strain 168)	COG2002	KV	Bifunctional DNA-binding transcriptional regulator of stationary/sporulation/toxin gene expression and antitoxin component of the YhaV-PrlF toxin-antitoxin module	K06284	abrB	AbrB family transcriptional regulator, transcriptional pleiotropic regulator of transition state genes	None	None	None	None	None	None	GO:0003677(DNA binding)
orf00041	664	WP_003226758.1	MULTISPECIES: methionine--tRNA ligase [Bacillus]	P37465|SYM_BACSU	Methionine--tRNA ligase	metG	Bacillus subtilis (strain 168)	COG0073|COG0143	J|J	tRNA-binding EMAP/Myf domain|Methionyl-tRNA synthetase	K01874	MARS, metG	methionyl-tRNA synthetase [EC:6.1.1.10]	ko00450|ko00970	Selenocompound metabolism|Aminoacyl-tRNA biosynthesis	Metabolism of other amino acids|Translation	Metabolism|Genetic Information Processing	GO:0006412(translation);GO:0006418(tRNA aminoacylation for protein translation);GO:0006431(methionyl-tRNA aminoacylation)	GO:0005737(cytoplasm);GO:0005829(cytosol)	GO:0000049(tRNA binding);GO:0000166(nucleotide binding);GO:0003723(RNA binding);GO:0004812(aminoacyl-tRNA ligase activity);GO:0004825(methionine-tRNA ligase activity);GO:0005524(ATP binding);GO:0016874(ligase activity)
orf00042	255	WP_014475570.1	MULTISPECIES: hydrolase TatD [Bacillus]	P37545|YABD_BACSU	Uncharacterized metal-dependent hydrolase YabD	yabD	Bacillus subtilis (strain 168)	COG0084	N	Tat protein secretion system quality control protein TatD (DNase activity)	K03424	tatD	TatD DNase family protein [EC:3.1.21.-]	None	None	None	None	None	None	GO:0004536(deoxyribonuclease activity);GO:0016787(hydrolase activity);GO:0016788(hydrolase activity, acting on ester bonds);GO:0016888(endodeoxyribonuclease activity, producing 5'-phosphomonoesters)
orf00043	437	WP_015715099.1	MULTISPECIES: hypothetical protein [Bacillus]	P37546|YABE_BACSU	Uncharacterized protein YabE	yabE	Bacillus subtilis (strain 168)	COG3583|COG3584	S|S	Uncharacterized conserved protein YabE, contains G5 and tandem DUF348 domains|3D (Asp-Asp-Asp) domain	--	--	--	--	--	--	--	GO:0009254(peptidoglycan turnover)	GO:0019867(outer membrane)	GO:0004553(hydrolase activity, hydrolyzing O-glycosyl compounds)
orf00044	186	WP_015715100.1	MULTISPECIES: ribonuclease M5 [Bacillus]	P37547|RNM5_BACSU	Ribonuclease M5	rnmV	Bacillus subtilis (strain 168)	COG1658	J	5S rRNA maturation endonuclease (Ribonuclease M5), contains TOPRIM domain	K05985	rnmV	ribonuclease M5 [EC:3.1.26.8]	None	None	None	None	GO:0006364(rRNA processing);GO:0042254(ribosome biogenesis)	GO:0005737(cytoplasm)	GO:0000287(magnesium ion binding);GO:0003723(RNA binding);GO:0004518(nuclease activity);GO:0004519(endonuclease activity);GO:0016787(hydrolase activity);GO:0019843(rRNA binding);GO:0043822(ribonuclease M5 activity);GO:0046872(metal ion binding)
orf00045	292	WP_015715101.1	MULTISPECIES: ribosomal RNA small subunit methyltransferase A [Bacillus]	P37468|RSMA_BACSU	Ribosomal RNA small subunit methyltransferase A	rsmA	Bacillus subtilis (strain 168)	COG0030	J	16S rRNA A1518 and A1519 N6-dimethyltransferase RsmA/KsgA/DIM1 (may also have DNA glycosylase/AP lyase activity)	K02528	ksgA	16S rRNA (adenine1518-N6/adenine1519-N6)-dimethyltransferase [EC:2.1.1.182]	None	None	None	None	GO:0000154(rRNA modification);GO:0006364(rRNA processing);GO:0032259(methylation)	GO:0005737(cytoplasm)	GO:0000179(rRNA (adenine-N6,N6-)-dimethyltransferase activity);GO:0003723(RNA binding);GO:0008168(methyltransferase activity);GO:0008649(rRNA methyltransferase activity);GO:0016433(rRNA (adenine) methyltransferase activity);GO:0016740(transferase activity);GO:0052908(16S rRNA (adenine(1518)-N(6)/adenine(1519)-N(6))-dimethyltransferase activity)
orf00046	43	KIO58455.1	hypothetical protein B4143_0063 [Bacillus subtilis]	--	--	--	--	--	--	--	--	--	--	--	--	--	--	--	--	--
orf00047	290	WP_015715102.1	MULTISPECIES: sporulation peptidase YabG [Bacillus]	P37548|YABG_BACSU	Sporulation-specific protease YabG	yabG	Bacillus subtilis (strain 168)	--	--	--	K06436	yabG	spore coat assemly protein	None	None	None	None	--	--	--
orf00048	86	WP_003218330.1	MULTISPECIES: protein Veg [Bacilli]	P37466|VEG_BACSU	Protein Veg	veg	Bacillus subtilis (strain 168)	COG4466	S	Uncharacterized protein Veg	--	--	--	--	--	--	--	GO:0030435(sporulation resulting in formation of a cellular spore)	GO:0005737(cytoplasm)	None
orf00049	38	KIO58452.1	hypothetical protein B4143_0060 [Bacillus subtilis]	--	--	--	--	--	--	--	--	--	--	--	--	--	--	--	--	--
orf00050	54	BAI83491.1	hypothetical protein BSNT_00081 [Bacillus subtilis subsp. natto BEST195]	P37549|SSPF_BACSU	Protein SspF	sspF	Bacillus subtilis (strain 168)	--	--	--	K06423	sspF	small acid-soluble spore protein F (minor alpha/beta-type SASP)	None	None	None	None	GO:0006265(DNA topological change);GO:0030435(sporulation resulting in formation of a cellular spore)	None	GO:0003677(DNA binding);GO:0003690(double-stranded DNA binding)
orf00051	292	AGA22439.1	4-diphosphocytidyl-2-C-methyl-D-erythritol kinase [Bacillus subtilis subsp. subtilis str. BSP1]	P37550|ISPE_BACSU	4-diphosphocytidyl-2-C-methyl-D-erythritol kinase	ispE	Bacillus subtilis (strain 168)	COG1947	I	4-diphosphocytidyl-2C-methyl-D-erythritol kinase	K00919	ispE	4-diphosphocytidyl-2-C-methyl-D-erythritol kinase [EC:2.7.1.148]	ko00900	Terpenoid backbone biosynthesis	Metabolism of terpenoids and polyketides	Metabolism	GO:0008299(isoprenoid biosynthetic process);GO:0016114(terpenoid biosynthetic process);GO:0016310(phosphorylation);GO:0019288(isopentenyl diphosphate biosynthetic process, methylerythritol 4-phosphate pathway)	None	GO:0000166(nucleotide binding);GO:0005524(ATP binding);GO:0016301(kinase activity);GO:0016740(transferase activity);GO:0050515(4-(cytidine 5'-diphospho)-2-C-methyl-D-erythritol kinase activity)
orf00052	285	WP_003218342.1	MULTISPECIES: pur operon repressor [Bacillales]	P37551|PURR_BACSU	Pur operon repressor	purR	Bacillus subtilis (strain 168)	COG0503	F	Adenine/guanine phosphoribosyltransferase or related PRPP-binding protein	K09685	purR	purine operon repressor	None	None	None	None	GO:0006351(transcription, DNA-templated);GO:0006355(regulation of transcription, DNA-templated);GO:0009116(nucleoside metabolic process);GO:0045892(negative regulation of transcription, DNA-templated);GO:0045982(negative regulation of purine nucleobase metabolic process)	None	GO:0003677(DNA binding)
orf00053	125	WP_003226738.1	MULTISPECIES: RidA family protein [Bacillus]	P37552|RIDA_BACSU	2-iminobutanoate/2-iminopropanoate deaminase	yabJ	Bacillus subtilis (strain 168)	COG0251	V	Enamine deaminase RidA, house cleaning of reactive enamine intermediates, YjgF/YER057c/UK114 family	K09022	ridA, tdcF, RIDA	2-iminobutanoate/2-iminopropanoate deaminase [EC:3.5.99.10]	None	None	None	None	GO:0008652(cellular amino acid biosynthetic process);GO:0009082(branched-chain amino acid biosynthetic process);GO:0009097(isoleucine biosynthetic process);GO:0009636(response to toxic substance);GO:0046360(2-oxobutyrate biosynthetic process)	GO:0005737(cytoplasm)	GO:0016787(hydrolase activity);GO:0019239(deaminase activity)
orf00054	81	BAI83495.1	hypothetical protein BSNT_00085 [Bacillus subtilis subsp. natto BEST195]	P28015|SP5G_BACSU	Putative septation protein SpoVG	spoVG	Bacillus subtilis (strain 168)	COG2088	D	DNA-binding protein SpoVG, cell septation regulator	K06412	spoVG	stage V sporulation protein G	None	None	None	None	GO:0007049(cell cycle);GO:0030435(sporulation resulting in formation of a cellular spore);GO:0030436(asexual sporulation);GO:0051301(cell division)	None	None
orf00055	40	WP_003226734.1	MULTISPECIES: hypothetical protein [Bacillus]	--	--	--	--	--	--	--	--	--	--	--	--	--	--	--	--	--
orf00056	456	WP_041850257.1	MULTISPECIES: bifunctional N-acetylglucosamine-1-phosphate uridyltransferase/glucosamine-1-phosphate acetyltransferase [Bacillus]	P14192|GLMU_BACSU	Bifunctional protein GlmU	glmU	Bacillus subtilis (strain 168)	COG1207	M	Bifunctional protein GlmU, N-acetylglucosamine-1-phosphate-uridyltransferase/glucosamine-1-phosphate-acetyltransferase	K04042	glmU	bifunctional UDP-N-acetylglucosamine pyrophosphorylase / Glucosamine-1-phosphate N-acetyltransferase [EC:2.7.7.23 2.3.1.157]	ko00520	Amino sugar and nucleotide sugar metabolism	Carbohydrate metabolism	Metabolism	GO:0000902(cell morphogenesis);GO:0006048(UDP-N-acetylglucosamine biosynthetic process);GO:0008152(metabolic process);GO:0008360(regulation of cell shape);GO:0009058(biosynthetic process);GO:0009103(lipopolysaccharide biosynthetic process);GO:0009245(lipid A biosynthetic process);GO:0009252(peptidoglycan biosynthetic process);GO:0071555(cell wall organization)	GO:0005737(cytoplasm)	GO:0000287(magnesium ion binding);GO:0003824(catalytic activity);GO:0003977(UDP-N-acetylglucosamine diphosphorylase activity);GO:0016740(transferase activity);GO:0016746(transferase activity, transferring acyl groups);GO:0016779(nucleotidyltransferase activity);GO:0019134(glucosamine-1-phosphate N-acetyltransferase activity);GO:0046872(metal ion binding)
orf00057	317	WP_003218353.1	MULTISPECIES: ribose-phosphate pyrophosphokinase [Bacillales]	P14193|KPRS_BACSU	Ribose-phosphate pyrophosphokinase	prs	Bacillus subtilis (strain 168)	COG0462	FE	Phosphoribosylpyrophosphate synthetase	K00948	PRPS, prsA	ribose-phosphate pyrophosphokinase [EC:2.7.6.1]	ko00030|ko00230	Pentose phosphate pathway|Purine metabolism	Carbohydrate metabolism|Nucleotide metabolism	Metabolism|Metabolism	GO:0006015(5-phosphoribose 1-diphosphate biosynthetic process);GO:0009156(ribonucleoside monophosphate biosynthetic process);GO:0009165(nucleotide biosynthetic process);GO:0016310(phosphorylation);GO:0044249(cellular biosynthetic process)	GO:0005737(cytoplasm)	GO:0000166(nucleotide binding);GO:0000287(magnesium ion binding);GO:0004749(ribose phosphate diphosphokinase activity);GO:0005524(ATP binding);GO:0016301(kinase activity);GO:0016740(transferase activity);GO:0046872(metal ion binding)
orf00058	204	WP_043940261.1	MULTISPECIES: 50S ribosomal protein L25/general stress protein Ctc [Bacillus]	P14194|CTC_BACSU	General stress protein CTC	ctc	Bacillus subtilis (strain 168)	COG1825	J	Ribosomal protein L25 (general stress protein Ctc)	K02897	RP-L25, rplY	large subunit ribosomal protein L25	ko03010	Ribosome	Translation	Genetic Information Processing	GO:0006412(translation)	GO:0005840(ribosome);GO:1990904(ribonucleoprotein complex)	GO:0003723(RNA binding);GO:0003735(structural constituent of ribosome);GO:0008097(5S rRNA binding);GO:0019843(rRNA binding)
orf00059	188	WP_003226727.1	MULTISPECIES: peptidyl-tRNA hydrolase [Bacillus]	P37470|PTH_BACSU	Peptidyl-tRNA hydrolase	spoVC	Bacillus subtilis (strain 168)	COG0193	J	Peptidyl-tRNA hydrolase	K01056	PTH1, pth, spoVC	peptidyl-tRNA hydrolase, PTH1 family [EC:3.1.1.29]	None	None	None	None	GO:0006412(translation);GO:0030435(sporulation resulting in formation of a cellular spore)	GO:0005737(cytoplasm)	GO:0004045(aminoacyl-tRNA hydrolase activity);GO:0016787(hydrolase activity)
orf00060	76	WP_003243417.1	MULTISPECIES: hypothetical protein [Bacillus]	P37553|FIN_BACSU	Anti-sigma-F factor Fin	fin	Bacillus subtilis (strain 168)	--	--	--	--	--	--	--	--	--	--	GO:0006351(transcription, DNA-templated);GO:0006355(regulation of transcription, DNA-templated);GO:0010468(regulation of gene expression);GO:0030435(sporulation resulting in formation of a cellular spore)	GO:0005737(cytoplasm)	GO:0046872(metal ion binding)
orf00061	185	WP_014662489.1	transcription-repair coupling factor [Bacillus sp. JS]	P37474|MFD_BACSU	Transcription-repair-coupling factor	mfd	Bacillus subtilis (strain 168)	COG1197	LK	Transcription-repair coupling factor (superfamily II helicase)	K03723	mfd	transcription-repair coupling factor (superfamily II helicase) [EC:3.6.4.-]	ko03420	Nucleotide excision repair	Replication and repair	Genetic Information Processing	GO:0000716(transcription-coupled nucleotide-excision repair, DNA damage recognition);GO:0006281(DNA repair)	None	GO:0016787(hydrolase activity)
orf00062	986	WP_014478601.1	MULTISPECIES: transcription-repair coupling factor [Bacillus]	P37474|MFD_BACSU	Transcription-repair-coupling factor	mfd	Bacillus subtilis (strain 168)	COG1197	LK	Transcription-repair coupling factor (superfamily II helicase)	K03723	mfd	transcription-repair coupling factor (superfamily II helicase) [EC:3.6.4.-]	ko03420	Nucleotide excision repair	Replication and repair	Genetic Information Processing	GO:0000716(transcription-coupled nucleotide-excision repair, DNA damage recognition);GO:0006281(DNA repair);GO:0006355(regulation of transcription, DNA-templated);GO:0006974(cellular response to DNA damage stimulus)	GO:0005737(cytoplasm)	GO:0000166(nucleotide binding);GO:0003676(nucleic acid binding);GO:0003677(DNA binding);GO:0003684(damaged DNA binding);GO:0004386(helicase activity);GO:0005524(ATP binding);GO:0016787(hydrolase activity)
orf00063	178	WP_003218365.1	MULTISPECIES: stage V sporulation protein T [Bacillales]	P37554|SPOVT_BACSU	Stage V sporulation protein T	spoVT	Bacillus subtilis (strain 168)	COG2002	KV	Bifunctional DNA-binding transcriptional regulator of stationary/sporulation/toxin gene expression and antitoxin component of the YhaV-PrlF toxin-antitoxin module	K04769	spoVT	AbrB family transcriptional regulator, stage V sporulation protein T	None	None	None	None	GO:0006351(transcription, DNA-templated);GO:0006355(regulation of transcription, DNA-templated);GO:0030435(sporulation resulting in formation of a cellular spore)	None	GO:0003677(DNA binding)
orf00064	532	WP_032730643.1	MULTISPECIES: membrane protein [Bacillus]	P37555|YABM_BACSU	Uncharacterized membrane protein YabM	yabM	Bacillus subtilis (strain 168)	COG2244	M	Membrane protein involved in the export of O-antigen and teichoic acid	--	--	--	--	--	--	--	None	GO:0016020(membrane);GO:0016021(integral component of membrane)	None
orf00065	489	WP_003226718.1	MULTISPECIES: MazG family protein [Bacillus]	P37556|YABN_BACSU	Uncharacterized protein YabN	yabN	Bacillus subtilis (strain 168)	COG3956	R	Uncharacterized conserved protein YabN, contains tetrapyrrole methylase and MazG-like pyrophosphatase domain	K02499	yabN	tetrapyrrole methylase family protein / MazG family protein	None	None	None	None	GO:0006203(dGTP catabolic process);GO:0008152(metabolic process);GO:0046047(TTP catabolic process);GO:0046052(UTP catabolic process);GO:0046061(dATP catabolic process);GO:0046076(dTTP catabolic process);GO:0046081(dUTP catabolic process)	None	GO:0008168(methyltransferase activity);GO:0047429(nucleoside-triphosphate diphosphatase activity)
orf00066	86	WP_003226716.1	MULTISPECIES: hypothetical protein [Bacillus]	P37557|YABO_BACSU	Uncharacterized protein YabO	yabO	Bacillus subtilis (strain 168)	COG1188	J	Ribosomal 50S subunit-recycling heat shock protein, contains S4 domain	--	--	--	--	--	--	--	None	None	GO:0003723(RNA binding)
orf00067	100	WP_003226714.1	MULTISPECIES: spore protein YabP [Bacillus]	P37558|YABP_BACSU	Spore protein YabP	yabP	Bacillus subtilis (strain 168)	--	--	--	--	--	--	--	--	--	--	GO:0030435(sporulation resulting in formation of a cellular spore)	GO:0016020(membrane);GO:0042601(endospore-forming forespore)	None
orf00068	211	WP_003226711.1	MULTISPECIES: spore protein YabQ [Bacillus]	P37559|YABQ_BACSU	Spore protein YabQ	yabQ	Bacillus subtilis (strain 168)	--	--	--	--	--	--	--	--	--	--	None	GO:0016020(membrane);GO:0016021(integral component of membrane)	None
orf00069	125	EHA31764.1	cell-division initiation protein [Bacillus subtilis subsp. subtilis str. SC-8]	P37471|DIVIC_BACSU	Cell division protein DivIC	divIC	Bacillus subtilis (strain 168)	COG2919	D	Cell division protein FtsB	K13052	divIC, divA	cell division protein DivIC	None	None	None	None	GO:0007049(cell cycle);GO:0051301(cell division)	GO:0016020(membrane);GO:0016021(integral component of membrane)	GO:0005515(protein binding)
orf00070	128	WP_003218379.1	MULTISPECIES: RNA-binding protein S1 [Bacillales]	P37560|YABR_BACSU	Uncharacterized protein YabR	yabR	Bacillus subtilis (strain 168)	COG1098	R	Predicted RNA-binding protein, contains ribosomal protein S1 (RPS1) domain	K07571	K07571	S1 RNA binding domain protein	None	None	None	None	None	None	GO:0003676(nucleic acid binding)
orf00071	830	EHA31762.1	serine phosphatase [Bacillus subtilis subsp. subtilis str. SC-8]	P37475|SP2E_BACSU	Stage II sporulation protein E	spoIIE	Bacillus subtilis (strain 168)	COG2208	TK	Serine phosphatase RsbU, regulator of sigma subunit	K06382	spoIIE	stage II sporulation protein E [EC:3.1.3.16]	None	None	None	None	--	--	--
orf00072	245	WP_003226706.1	MULTISPECIES: hypothetical protein [Bacillus]	P37561|YABS_BACSU	Uncharacterized protein YabS	yabS	Bacillus subtilis (strain 168)	COG2304	R	Secreted protein containing bacterial Ig-like domain and vWFA domain	K07114	yfbK	Ca-activated chloride channel homolog	None	None	None	None	--	--	--
orf00073	309	EHA31760.1	putative serine/threonine-protein kinase [Bacillus subtilis subsp. subtilis str. SC-8]	P37562|PKN1_BACSU	Probable serine/threonine-protein kinase YabT	yabT	Bacillus subtilis (strain 168)	COG0515	T	Serine/threonine protein kinase	K08884	K08884	serine/threonine protein kinase, bacterial [EC:2.7.11.1]	None	None	None	None	--	--	--
orf00074	472	EHA31759.1	hypothetical protein BSSC8_00160 [Bacillus subtilis subsp. subtilis str. SC-8]	P37563|TILS_BACSU	tRNA(Ile)-lysidine synthase	tilS	Bacillus subtilis (strain 168)	COG0037	J	tRNA(Ile)-lysidine synthase TilS/MesJ	K04075	tilS, mesJ	tRNA(Ile)-lysidine synthase [EC:6.3.4.19]	None	None	None	None	--	--	--
orf00075	180	WP_003226700.1	hypoxanthine-guanine phosphoribosyltransferase [Bacillus subtilis]	P37472|HPRT_BACSU	Hypoxanthine-guanine phosphoribosyltransferase	hprT	Bacillus subtilis (strain 168)	COG0634	F	Hypoxanthine-guanine phosphoribosyltransferase	K00760	hprT, hpt, HPRT1	hypoxanthine phosphoribosyltransferase [EC:2.4.2.8]	ko00230|ko00983	Purine metabolism|Drug metabolism - other enzymes	Nucleotide metabolism|Xenobiotics biodegradation and metabolism	Metabolism|Metabolism	GO:0006166(purine ribonucleoside salvage);GO:0009116(nucleoside metabolic process);GO:0032264(IMP salvage)	GO:0005737(cytoplasm);GO:0005829(cytosol)	GO:0000166(nucleotide binding);GO:0004422(hypoxanthine phosphoribosyltransferase activity);GO:0016740(transferase activity);GO:0016757(transferase activity, transferring glycosyl groups);GO:0046872(metal ion binding);GO:0052657(guanine phosphoribosyltransferase activity)
orf00076	637	WP_003243881.1	MULTISPECIES: ATP-dependent zinc metalloprotease FtsH [Bacillus]	P37476|FTSH_BACSU	ATP-dependent zinc metalloprotease FtsH	ftsH	Bacillus subtilis (strain 168)	COG0465	O	ATP-dependent Zn proteases	K03798	ftsH, hflB	cell division protease FtsH [EC:3.4.24.-]	None	None	None	None	GO:0006508(proteolysis);GO:0007049(cell cycle);GO:0030163(protein catabolic process);GO:0043934(sporulation);GO:0051301(cell division)	GO:0005886(plasma membrane);GO:0016020(membrane);GO:0016021(integral component of membrane);GO:0030428(cell septum)	GO:0000166(nucleotide binding);GO:0004176(ATP-dependent peptidase activity);GO:0004222(metalloendopeptidase activity);GO:0005524(ATP binding);GO:0008233(peptidase activity);GO:0008237(metallopeptidase activity);GO:0008270(zinc ion binding);GO:0016787(hydrolase activity);GO:0016887(ATPase activity);GO:0046872(metal ion binding)
orf00077	258	WP_010886388.1	MULTISPECIES: type III pantothenate kinase [Bacillus]	P37564|COAX_BACSU	Type III pantothenate kinase	coaX	Bacillus subtilis (strain 168)	COG1521	H	Pantothenate kinase type III	K03525	coaX	type III pantothenate kinase [EC:2.7.1.33]	ko00770	Pantothenate and CoA biosynthesis	Metabolism of cofactors and vitamins	Metabolism	GO:0015937(coenzyme A biosynthetic process);GO:0016310(phosphorylation)	GO:0005737(cytoplasm)	GO:0000166(nucleotide binding);GO:0004594(pantothenate kinase activity);GO:0005524(ATP binding);GO:0016301(kinase activity);GO:0016740(transferase activity);GO:0043169(cation binding);GO:0046872(metal ion binding)
orf00078	291	WP_003226695.1	MULTISPECIES: molecular chaperone Hsp33 [Bacillus]	P37565|HSLO_BACSU	33 kDa chaperonin	hslO	Bacillus subtilis (strain 168)	COG1281	O	Redox-regulated molecular chaperone, HSP33 family	K04083	hslO	molecular chaperone Hsp33	None	None	None	None	GO:0006457(protein folding)	GO:0005737(cytoplasm)	GO:0051082(unfolded protein binding)
orf00079	297	WP_003243824.1	MULTISPECIES: peptidyl-prolyl cis-trans isomerase [Bacillus]	P37566|YACD_BACSU	Putative peptidyl-prolyl cis-trans isomerase YacD	yacD	Bacillus subtilis (strain 168)	COG0760	O	Parvulin-like peptidyl-prolyl isomerase	--	--	--	--	--	--	--	None	None	GO:0003755(peptidyl-prolyl cis-trans isomerase activity);GO:0016853(isomerase activity)
orf00080	308	WP_003244491.1	MULTISPECIES: cysteine synthase [Bacillus]	P37887|CYSK_BACSU	Cysteine synthase	cysK	Bacillus subtilis (strain 168)	COG0031	E	Cysteine synthase	K01738	cysK	cysteine synthase [EC:2.5.1.47]	ko00270|ko00920	Cysteine and methionine metabolism|Sulfur metabolism	Amino acid metabolism|Energy metabolism	Metabolism|Metabolism	GO:0006535(cysteine biosynthetic process from serine);GO:0008652(cellular amino acid biosynthetic process);GO:0019344(cysteine biosynthetic process)	GO:0005737(cytoplasm)	GO:0004124(cysteine synthase activity);GO:0016740(transferase activity);GO:0030170(pyridoxal phosphate binding);GO:0080146(L-cysteine desulfhydrase activity)
orf00081	501	AHA76030.1	Para-aminobenzoate synthase component 1 [Bacillus subtilis PY79]	P28820|PABB_BACSU	Aminodeoxychorismate synthase component 1	pabB	Bacillus subtilis (strain 168)	COG0147	EH	Anthranilate/para-aminobenzoate synthases component I	K01665	pabB	para-aminobenzoate synthetase component I [EC:2.6.1.85]	ko00790	Folate biosynthesis	Metabolism of cofactors and vitamins	Metabolism	--	--	--
orf00082	194	WP_003243797.1	MULTISPECIES: glutamine amidotransferase [Bacillus]	P28819|PABA_BACSU	Aminodeoxychorismate/anthranilate synthase component 2	pabA	Bacillus subtilis (strain 168)	COG0512	EH	Anthranilate/para-aminobenzoate synthase component II	K01664	pabA	para-aminobenzoate synthetase component II [EC:2.6.1.85]	ko00790	Folate biosynthesis	Metabolism of cofactors and vitamins	Metabolism	GO:0000162(tryptophan biosynthetic process);GO:0006541(glutamine metabolic process);GO:0008152(metabolic process);GO:0008652(cellular amino acid biosynthetic process);GO:0009073(aromatic amino acid family biosynthetic process);GO:0046654(tetrahydrofolate biosynthetic process);GO:0046656(folic acid biosynthetic process)	GO:0005829(cytosol);GO:0005950(anthranilate synthase complex)	GO:0004049(anthranilate synthase activity);GO:0016740(transferase activity);GO:0016829(lyase activity);GO:0046820(4-amino-4-deoxychorismate synthase activity)
orf00083	293	WP_003244544.1	MULTISPECIES: 4-amino-4-deoxychorismate lyase [Bacillus]	P28821|PABC_BACSU	Aminodeoxychorismate lyase	pabC	Bacillus subtilis (strain 168)	COG0115	EH	Branched-chain amino acid aminotransferase/4-amino-4-deoxychorismate lyase	K02619	pabC	4-amino-4-deoxychorismate lyase [EC:4.1.3.38]	ko00790	Folate biosynthesis	Metabolism of cofactors and vitamins	Metabolism	GO:0008152(metabolic process);GO:0046654(tetrahydrofolate biosynthetic process);GO:0046656(folic acid biosynthetic process)	None	GO:0003824(catalytic activity);GO:0008696(4-amino-4-deoxychorismate lyase activity);GO:0016829(lyase activity)
orf00084	285	WP_003242672.1	MULTISPECIES: dihydropteroate synthase [Bacillus]	P28822|DHPS_BACSU	Dihydropteroate synthase	sul	Bacillus subtilis (strain 168)	COG0294	H	Dihydropteroate synthase	K00796	folP	dihydropteroate synthase [EC:2.5.1.15]	ko00790	Folate biosynthesis	Metabolism of cofactors and vitamins	Metabolism	GO:0009396(folic acid-containing compound biosynthetic process);GO:0042558(pteridine-containing compound metabolic process);GO:0044237(cellular metabolic process);GO:0046654(tetrahydrofolate biosynthetic process);GO:0046656(folic acid biosynthetic process)	None	GO:0004156(dihydropteroate synthase activity);GO:0016740(transferase activity);GO:0046872(metal ion binding)
orf00085	120	WP_003242949.1	MULTISPECIES: dihydroneopterin aldolase [Bacillus]	P28823|FOLB_BACSU	Dihydroneopterin aldolase	folB	Bacillus subtilis (strain 168)	COG1539	H	Dihydroneopterin aldolase	K01633	folB	7,8-dihydroneopterin aldolase/epimerase/oxygenase [EC:4.1.2.25 5.1.99.8 1.13.11.81]	ko00790	Folate biosynthesis	Metabolism of cofactors and vitamins	Metabolism	GO:0006760(folic acid-containing compound metabolic process);GO:0046654(tetrahydrofolate biosynthetic process);GO:0046656(folic acid biosynthetic process)	None	GO:0004150(dihydroneopterin aldolase activity);GO:0016829(lyase activity)
orf00086	167	WP_003242690.1	MULTISPECIES: 2-amino-4-hydroxy-6-hydroxymethyldihydropteridine pyrophosphokinase [Bacillus]	P29252|HPPK_BACSU	2-amino-4-hydroxy-6-hydroxymethyldihydropteridine pyrophosphokinase	folK	Bacillus subtilis (strain 168)	COG0801	H	7,8-dihydro-6-hydroxymethylpterin-pyrophosphokinase	K00950	folK	2-amino-4-hydroxy-6-hydroxymethyldihydropteridine diphosphokinase [EC:2.7.6.3]	ko00790	Folate biosynthesis	Metabolism of cofactors and vitamins	Metabolism	GO:0009396(folic acid-containing compound biosynthetic process);GO:0016310(phosphorylation);GO:0046654(tetrahydrofolate biosynthetic process);GO:0046656(folic acid biosynthetic process)	None	GO:0000166(nucleotide binding);GO:0003848(2-amino-4-hydroxy-6-hydroxymethyldihydropteridine diphosphokinase activity);GO:0005524(ATP binding);GO:0016301(kinase activity);GO:0016740(transferase activity)
orf00087	69	WP_003226678.1	MULTISPECIES: transcriptional regulator [Bacillus]	O31417|YAZB_BACSU	Uncharacterized HTH-type transcriptional regulator YazB	yazB	Bacillus subtilis (strain 168)	COG1396	K	Transcriptional regulator, contains XRE-family HTH domain	--	--	--	--	--	--	--	GO:0006351(transcription, DNA-templated);GO:0006355(regulation of transcription, DNA-templated)	None	GO:0003677(DNA binding);GO:0043565(sequence-specific DNA binding)
orf00088	333	BAI83528.2	hypothetical protein BSNT_06354 [Bacillus subtilis subsp. natto BEST195]	P37567|DUS1_BACSU	Probable tRNA-dihydrouridine synthase 1	dus1	Bacillus subtilis (strain 168)	COG0042	J	tRNA-dihydrouridine synthase	--	--	--	--	--	--	--	GO:0008033(tRNA processing);GO:0055114(oxidation-reduction process)	GO:0005829(cytosol)	GO:0000049(tRNA binding);GO:0003723(RNA binding);GO:0003824(catalytic activity);GO:0016491(oxidoreductase activity);GO:0017150(tRNA dihydrouridine synthase activity);GO:0050660(flavin adenine dinucleotide binding)
orf00089	499	WP_003242743.1	MULTISPECIES: lysine--tRNA ligase [Bacillus]	P37477|SYK_BACSU	Lysine--tRNA ligase	lysS	Bacillus subtilis (strain 168)	COG1190	J	Lysyl-tRNA synthetase (class II)	K04567	KARS, lysS	lysyl-tRNA synthetase, class II [EC:6.1.1.6]	ko00970	Aminoacyl-tRNA biosynthesis	Translation	Genetic Information Processing	GO:0006412(translation);GO:0006418(tRNA aminoacylation for protein translation);GO:0006430(lysyl-tRNA aminoacylation)	GO:0005737(cytoplasm)	GO:0000166(nucleotide binding);GO:0000287(magnesium ion binding);GO:0003676(nucleic acid binding);GO:0004812(aminoacyl-tRNA ligase activity);GO:0004824(lysine-tRNA ligase activity);GO:0005524(ATP binding);GO:0016874(ligase activity);GO:0046872(metal ion binding)
orf00090	156	AKE21962.1	hypothetical protein BsLM_0162 [Bacillus sp. LM 4-2]	--	--	--	--	--	--	--	--	--	--	--	--	--	--	--	--	--
orf00091	156	AKE21962.1	hypothetical protein BsLM_0162 [Bacillus sp. LM 4-2]	--	--	--	--	--	--	--	--	--	--	--	--	--	--	--	--	--
orf00092	154	WP_003225724.1	MULTISPECIES: transcriptional regulator CtsR [Bacillus]	P37568|CTSR_BACSU	Transcriptional regulator CtsR	ctsR	Bacillus subtilis (strain 168)	COG4463	K	Transcriptional regulator CtsR	K03708	ctsR	transcriptional regulator of stress and heat shock response	None	None	None	None	GO:0006351(transcription, DNA-templated);GO:0006355(regulation of transcription, DNA-templated);GO:0006950(response to stress);GO:0097501(stress response to metal ion)	None	GO:0003677(DNA binding)
orf00093	115	EME04908.1	uvrB/uvrC motif family protein [Bacillus subtilis MB73/2]	P37569|MCSA_BACSU	Protein-arginine kinase activator protein	mcsA	Bacillus subtilis (strain 168)	COG3880	O	Protein-arginine kinase activator protein McsA	K19411	mcsA	protein arginine kinase activator	None	None	None	None	--	--	--
orf00094	363	WP_003235007.1	MULTISPECIES: protein arginine kinase [Bacillus]	P37570|MCSB_BACSU	Protein-arginine kinase	mcsB	Bacillus subtilis (strain 168)	COG3869	O	Protein-arginine kinase	K19405	mcsB	protein arginine kinase [EC:2.7.14.1]	None	None	None	None	GO:0016310(phosphorylation)	GO:0005737(cytoplasm)	GO:0000166(nucleotide binding);GO:0003824(catalytic activity);GO:0004672(protein kinase activity);GO:0005524(ATP binding);GO:0016301(kinase activity);GO:0016740(transferase activity);GO:0016772(transferase activity, transferring phosphorus-containing groups);GO:0016775(phosphotransferase activity, nitrogenous group as acceptor)
orf00095	810	WP_003235011.1	MULTISPECIES: ATP-dependent Clp protease ATP-binding subunit ClpC [Bacillus]	P37571|CLPC_BACSU	Negative regulator of genetic competence ClpC/MecB	clpC	Bacillus subtilis (strain 168)	COG0542	O	ATP-dependent Clp protease ATP-binding subunit ClpA	K03696	clpC	ATP-dependent Clp protease ATP-binding subunit ClpC	None	None	None	None	GO:0006351(transcription, DNA-templated);GO:0006355(regulation of transcription, DNA-templated);GO:0019538(protein metabolic process);GO:0030420(establishment of competence for transformation)	None	GO:0000166(nucleotide binding);GO:0005515(protein binding);GO:0005524(ATP binding)
orf00096	458	WP_004399687.1	MULTISPECIES: DNA repair protein RadA [Bacillus]	P37572|RADA_BACSU	DNA repair protein RadA	radA	Bacillus subtilis (strain 168)	COG1066	O	Predicted ATP-dependent serine protease	K04485	radA, sms	DNA repair protein RadA/Sms	None	None	None	None	GO:0006281(DNA repair);GO:0006974(cellular response to DNA damage stimulus)	None	GO:0000166(nucleotide binding);GO:0003677(DNA binding);GO:0003684(damaged DNA binding);GO:0005524(ATP binding);GO:0008094(DNA-dependent ATPase activity);GO:0016787(hydrolase activity);GO:0046872(metal ion binding)
orf00097	360	WP_003225736.1	MULTISPECIES: dna integrity scanning protein disa [Bacillus]	P37573|DISA_BACSU	DNA integrity scanning protein DisA	disA	Bacillus subtilis (strain 168)	COG1623	T	Diadenylate cyclase (c-di-AMP synthetase), DNA integrity scanning protein DisA	K07067	disA	diadenylate cyclase [EC:2.7.7.85]	None	None	None	None	GO:0006281(DNA repair);GO:0006974(cellular response to DNA damage stimulus);GO:0019932(second-messenger-mediated signaling)	GO:0005737(cytoplasm)	GO:0000166(nucleotide binding);GO:0003677(DNA binding);GO:0005524(ATP binding);GO:0016740(transferase activity);GO:0016779(nucleotidyltransferase activity)
orf00098	366	WP_003235014.1	MULTISPECIES: PIN/TRAM domain-containing protein [Bacillus]	Q06754|YACL_BACSU	Uncharacterized PIN and TRAM-domain containing protein YacL	yacL	Bacillus subtilis (strain 168)	COG4956	R	Uncharacterized conserved protein YacL, contains PIN and TRAM domains	--	--	--	--	--	--	--	None	GO:0016020(membrane);GO:0016021(integral component of membrane)	GO:0004518(nuclease activity);GO:0016787(hydrolase activity);GO:0046872(metal ion binding)
orf00099	232	WP_003235019.1	MULTISPECIES: 2-C-methyl-D-erythritol 4-phosphate cytidylyltransferase [Bacillus]	Q06755|ISPD_BACSU	2-C-methyl-D-erythritol 4-phosphate cytidylyltransferase	ispD	Bacillus subtilis (strain 168)	COG1211	I	2-C-methyl-D-erythritol 4-phosphate cytidylyltransferase	K00991	ispD	2-C-methyl-D-erythritol 4-phosphate cytidylyltransferase [EC:2.7.7.60]	ko00900	Terpenoid backbone biosynthesis	Metabolism of terpenoids and polyketides	Metabolism	GO:0008299(isoprenoid biosynthetic process);GO:0016114(terpenoid biosynthetic process);GO:0019288(isopentenyl diphosphate biosynthetic process, methylerythritol 4-phosphate pathway)	None	GO:0003824(catalytic activity);GO:0016740(transferase activity);GO:0016779(nucleotidyltransferase activity);GO:0050518(2-C-methyl-D-erythritol 4-phosphate cytidylyltransferase activity)
orf00100	158	WP_003225745.1	MULTISPECIES: 2-C-methyl-D-erythritol 2,4-cyclodiphosphate synthase [Bacillus]	Q06756|ISPF_BACSU	2-C-methyl-D-erythritol 2,4-cyclodiphosphate synthase	ispF	Bacillus subtilis (strain 168)	COG0245	I	2C-methyl-D-erythritol 2,4-cyclodiphosphate synthase	K01770	ispF	2-C-methyl-D-erythritol 2,4-cyclodiphosphate synthase [EC:4.6.1.12]	ko00900	Terpenoid backbone biosynthesis	Metabolism of terpenoids and polyketides	Metabolism	GO:0008299(isoprenoid biosynthetic process);GO:0016114(terpenoid biosynthetic process);GO:0019288(isopentenyl diphosphate biosynthetic process, methylerythritol 4-phosphate pathway)	None	GO:0008685(2-C-methyl-D-erythritol 2,4-cyclodiphosphate synthase activity);GO:0016829(lyase activity);GO:0046872(metal ion binding)
orf00101	483	WP_004399675.1	MULTISPECIES: glutamate--tRNA ligase [Bacillus]	P22250|SYE_BACSU	Glutamate--tRNA ligase	gltX	Bacillus subtilis (strain 168)	COG0008	J	Glutamyl- or glutaminyl-tRNA synthetase	K09698	gltX	nondiscriminating glutamyl-tRNA synthetase [EC:6.1.1.24]	ko00970	Aminoacyl-tRNA biosynthesis	Translation	Genetic Information Processing	GO:0006412(translation);GO:0006418(tRNA aminoacylation for protein translation);GO:0006424(glutamyl-tRNA aminoacylation);GO:0043039(tRNA aminoacylation)	GO:0005737(cytoplasm);GO:0005829(cytosol)	GO:0000049(tRNA binding);GO:0000166(nucleotide binding);GO:0003723(RNA binding);GO:0004812(aminoacyl-tRNA ligase activity);GO:0004818(glutamate-tRNA ligase activity);GO:0005524(ATP binding);GO:0016874(ligase activity);GO:0046872(metal ion binding)
orf00102	41	EME04881.1	hypothetical protein BS732_4435 [Bacillus subtilis MB73/2]	--	--	--	--	--	--	--	--	--	--	--	--	--	--	--	--	--
orf00103	61	WP_004399694.1	MULTISPECIES: hypothetical protein [Bacillus]	--	--	--	--	--	--	--	--	--	--	--	--	--	--	--	--	--
orf00104	213	EHA28645.1	serine O-acetyltransferase [Bacillus subtilis subsp. subtilis str. SC-8]	Q06750|CYSE_BACSU	Serine acetyltransferase	cysE	Bacillus subtilis (strain 168)	COG1045	E	Serine acetyltransferase	K00640	cysE	serine O-acetyltransferase [EC:2.3.1.30]	ko00270|ko00920|ko05111	Cysteine and methionine metabolism|Sulfur metabolism|Biofilm formation - Vibrio cholerae	Amino acid metabolism|Energy metabolism|Cellular community - prokaryotes	Metabolism|Metabolism|Cellular Processes	GO:0006535(cysteine biosynthetic process from serine);GO:0008652(cellular amino acid biosynthetic process);GO:0019344(cysteine biosynthetic process)	GO:0005737(cytoplasm)	GO:0009001(serine O-acetyltransferase activity);GO:0016740(transferase activity);GO:0016746(transferase activity, transferring acyl groups)
orf00105	466	WP_004399682.1	MULTISPECIES: cysteine--tRNA ligase [Bacillus]	Q06752|SYC_BACSU	Cysteine--tRNA ligase	cysS	Bacillus subtilis (strain 168)	COG0215	J	Cysteinyl-tRNA synthetase	K01883	CARS, cysS	cysteinyl-tRNA synthetase [EC:6.1.1.16]	ko00970	Aminoacyl-tRNA biosynthesis	Translation	Genetic Information Processing	GO:0006412(translation);GO:0006418(tRNA aminoacylation for protein translation);GO:0006423(cysteinyl-tRNA aminoacylation)	GO:0005737(cytoplasm);GO:0005829(cytosol)	GO:0000166(nucleotide binding);GO:0004812(aminoacyl-tRNA ligase activity);GO:0004817(cysteine-tRNA ligase activity);GO:0005524(ATP binding);GO:0008270(zinc ion binding);GO:0016874(ligase activity);GO:0046872(metal ion binding)
orf00106	143	WP_004399685.1	MULTISPECIES: Mini-ribonuclease 3 [Bacillus]	O31418|MRNC_BACSU	Mini-ribonuclease 3	mrnC	Bacillus subtilis (strain 168)	COG1939	J	23S rRNA maturation mini-RNase III	K11145	K11145	ribonuclease III family protein [EC:3.1.26.-]	None	None	None	None	GO:0006364(rRNA processing);GO:0006396(RNA processing);GO:0042254(ribosome biogenesis)	GO:0005737(cytoplasm)	GO:0003723(RNA binding);GO:0004518(nuclease activity);GO:0004519(endonuclease activity);GO:0004525(ribonuclease III activity);GO:0004540(ribonuclease activity);GO:0016787(hydrolase activity);GO:0019843(rRNA binding)
orf00107	249	WP_004399684.1	MULTISPECIES: 23S rRNA (guanosine(2251)-2&apos;-O)-methyltransferase RlmB [Bacillus]	Q06753|YACO_BACSU	Putative TrmH family tRNA/rRNA methyltransferase YacO	yacO	Bacillus subtilis (strain 168)	COG0566	J	tRNA G18 (ribose-2'-O)-methylase SpoU	K03218	rlmB	23S rRNA (guanosine2251-2'-O)-methyltransferase [EC:2.1.1.185]	None	None	None	None	GO:0000453(enzyme-directed rRNA 2'-O-methylation);GO:0006396(RNA processing);GO:0032259(methylation)	GO:0005829(cytosol)	GO:0003723(RNA binding);GO:0008168(methyltransferase activity);GO:0008173(RNA methyltransferase activity);GO:0016740(transferase activity);GO:0070039(rRNA (guanosine-2'-O-)-methyltransferase activity)
orf00108	170	WP_003235032.1	MULTISPECIES: hypothetical protein [Bacillus]	P37574|YACP_BACSU	Uncharacterized protein YacP	yacP	Bacillus subtilis (strain 168)	COG3688	R	Predicted RNA-binding protein containing a PIN domain	K06962	K06962	uncharacterized protein	None	None	None	None	--	--	--
orf00109	218	AOR96461.1	RNA polymerase sigma-H factor [Bacillus subtilis]	P17869|RPSH_BACSU	RNA polymerase sigma-H factor	sigH	Bacillus subtilis (strain 168)	COG1595	K	DNA-directed RNA polymerase specialized sigma subunit, sigma24 family	K03091	sigH	RNA polymerase sporulation-specific sigma factor	None	None	None	None	GO:0006351(transcription, DNA-templated);GO:0006352(DNA-templated transcription, initiation);GO:0006355(regulation of transcription, DNA-templated)	None	GO:0003677(DNA binding);GO:0003700(DNA-binding transcription factor activity);GO:0003899(DNA-directed 5'-3' RNA polymerase activity);GO:0016740(transferase activity);GO:0016779(nucleotidyltransferase activity);GO:0016987(sigma factor activity)
orf00110	59	WP_004399676.1	MULTISPECIES: protein translocase subunit SecE [Bacillus]	Q06799|SECE_BACSU	Protein translocase subunit SecE	secE	Bacillus subtilis (strain 168)	COG0690	U	Preprotein translocase subunit SecE	K03073	secE	preprotein translocase subunit SecE	ko02024|ko03060|ko03070	Quorum sensing|Protein export|Bacterial secretion system	Cellular community - prokaryotes|Folding, sorting and degradation|Membrane transport	Cellular Processes|Genetic Information Processing|Environmental Information Processing	GO:0006605(protein targeting);GO:0006810(transport);GO:0006886(intracellular protein transport);GO:0009306(protein secretion);GO:0015031(protein transport);GO:0043952(protein transport by the Sec complex);GO:0065002(intracellular protein transmembrane transport)	GO:0005886(plasma membrane);GO:0016020(membrane);GO:0016021(integral component of membrane)	GO:0008565(protein transporter activity);GO:0015450(P-P-bond-hydrolysis-driven protein transmembrane transporter activity)
orf00111	177	WP_003225764.1	MULTISPECIES: transcription termination/antitermination protein NusG [Bacillales]	Q06795|NUSG_BACSU	Transcription termination/antitermination protein NusG	nusG	Bacillus subtilis (strain 168)	COG0250	K	Transcription antitermination factor NusG	K02601	nusG	transcription termination/antitermination protein NusG	None	None	None	None	GO:0006351(transcription, DNA-templated);GO:0006353(DNA-templated transcription, termination);GO:0006354(DNA-templated transcription, elongation);GO:0006355(regulation of transcription, DNA-templated);GO:0031564(transcription antitermination);GO:0032784(regulation of DNA-templated transcription, elongation)	GO:0005829(cytosol)	None
orf00112	141	WP_007615231.1	MULTISPECIES: 50S ribosomal protein L11 [Bacillus]	Q06796|RL11_BACSU	50S ribosomal protein L11	rplK	Bacillus subtilis (strain 168)	COG0080	J	Ribosomal protein L11	K02867	RP-L11, MRPL11, rplK	large subunit ribosomal protein L11	ko03010	Ribosome	Translation	Genetic Information Processing	GO:0000027(ribosomal large subunit assembly);GO:0006412(translation);GO:0046677(response to antibiotic)	GO:0005840(ribosome);GO:0022625(cytosolic large ribosomal subunit);GO:1990904(ribonucleoprotein complex)	GO:0003723(RNA binding);GO:0003735(structural constituent of ribosome);GO:0019843(rRNA binding);GO:0070180(large ribosomal subunit rRNA binding)
orf00113	232	WP_003235040.1	MULTISPECIES: 50S ribosomal protein L1 [Bacillales]	Q06797|RL1_BACSU	50S ribosomal protein L1	rplA	Bacillus subtilis (strain 168)	COG0081	J	Ribosomal protein L1	K02863	RP-L1, MRPL1, rplA	large subunit ribosomal protein L1	ko03010	Ribosome	Translation	Genetic Information Processing	GO:0000470(maturation of LSU-rRNA);GO:0006412(translation);GO:0006417(regulation of translation)	GO:0005840(ribosome);GO:0015934(large ribosomal subunit);GO:0022625(cytosolic large ribosomal subunit);GO:1990904(ribonucleoprotein complex)	GO:0000049(tRNA binding);GO:0003723(RNA binding);GO:0003735(structural constituent of ribosome);GO:0005515(protein binding);GO:0019843(rRNA binding)
orf00114	166	WP_003235042.1	MULTISPECIES: 50S ribosomal protein L10 [Bacillus]	P42923|RL10_BACSU	50S ribosomal protein L10	rplJ	Bacillus subtilis (strain 168)	COG0244	J	Ribosomal protein L10	K02864	RP-L10, MRPL10, rplJ	large subunit ribosomal protein L10	ko03010	Ribosome	Translation	Genetic Information Processing	GO:0006412(translation);GO:0042254(ribosome biogenesis)	GO:0005622(intracellular);GO:0005840(ribosome);GO:1990904(ribonucleoprotein complex)	GO:0003723(RNA binding);GO:0003735(structural constituent of ribosome);GO:0019843(rRNA binding);GO:0070180(large ribosomal subunit rRNA binding)
orf00115	123	WP_003156436.1	MULTISPECIES: 50S ribosomal protein L7/L12 [Bacillales]	P02394|RL7_BACSU	50S ribosomal protein L7/L12	rplL	Bacillus subtilis (strain 168)	COG0222	J	Ribosomal protein L7/L12	K02935	RP-L7, MRPL12, rplL	large subunit ribosomal protein L7/L12	ko03010	Ribosome	Translation	Genetic Information Processing	GO:0006412(translation)	GO:0005622(intracellular);GO:0005840(ribosome);GO:0022625(cytosolic large ribosomal subunit);GO:1990904(ribonucleoprotein complex)	GO:0003735(structural constituent of ribosome);GO:0005515(protein binding)
orf00116	201	WP_003235045.1	MULTISPECIES: methyltransferase [Bacillus]	P37872|YBXB_BACSU	Uncharacterized protein YbxB	ybxB	Bacillus subtilis (strain 168)	COG2813	J	16S rRNA G1207 methylase RsmC	K00564	rsmC	16S rRNA (guanine1207-N2)-methyltransferase [EC:2.1.1.172]	None	None	None	None	GO:0032259(methylation)	None	GO:0008168(methyltransferase activity);GO:0016740(transferase activity);GO:0052913(16S rRNA (guanine(966)-N(2))-methyltransferase activity);GO:0052916(23S rRNA (guanine(1835)-N(2))-methyltransferase activity)
orf00117	1146	AFI26647.1	DNA-directed RNA polymerase subunit beta [Bacillus sp. JS]	P37870|RPOB_BACSU	DNA-directed RNA polymerase subunit beta	rpoB	Bacillus subtilis (strain 168)	COG0085	K	DNA-directed RNA polymerase, beta subunit/140 kD subunit	K03043	rpoB	DNA-directed RNA polymerase subunit beta [EC:2.7.7.6]	ko03020	RNA polymerase	Transcription	Genetic Information Processing	GO:0006351(transcription, DNA-templated);GO:0046677(response to antibiotic)	GO:0000428(DNA-directed RNA polymerase complex)	GO:0003677(DNA binding);GO:0003899(DNA-directed 5'-3' RNA polymerase activity);GO:0016740(transferase activity);GO:0016779(nucleotidyltransferase activity);GO:0032549(ribonucleoside binding)
orf00118	1199	WP_004399688.1	MULTISPECIES: DNA-directed RNA polymerase subunit beta&apos; [Bacillus]	P37871|RPOC_BACSU	DNA-directed RNA polymerase subunit beta&apos;	rpoC	Bacillus subtilis (strain 168)	COG0086	K	DNA-directed RNA polymerase, beta' subunit/160 kD subunit	K03046	rpoC	DNA-directed RNA polymerase subunit beta' [EC:2.7.7.6]	ko03020	RNA polymerase	Transcription	Genetic Information Processing	GO:0006351(transcription, DNA-templated);GO:0046677(response to antibiotic)	GO:0000428(DNA-directed RNA polymerase complex)	GO:0003677(DNA binding);GO:0003899(DNA-directed 5'-3' RNA polymerase activity);GO:0005515(protein binding);GO:0016740(transferase activity);GO:0016779(nucleotidyltransferase activity)
orf00119	82	WP_003225778.1	MULTISPECIES: ribosome-associated protein L7Ae-like protein [Bacillales]	P46350|RXL7_BACSU	Ribosome-associated protein L7Ae-like	rplGB	Bacillus subtilis (strain 168)	COG1358	J	Ribosomal protein L7Ae or related RNA K-turn-binding protein	K07590	RP-L7A, rplGB	large subunit ribosomal protein L7A	ko03010	Ribosome	Translation	Genetic Information Processing	GO:0006412(translation)	GO:0005622(intracellular);GO:0005737(cytoplasm);GO:0005840(ribosome);GO:1990904(ribonucleoprotein complex)	GO:0003723(RNA binding);GO:0003735(structural constituent of ribosome)
orf00120	138	WP_003225781.1	MULTISPECIES: 30S ribosomal protein S12 [Bacillales]	P21472|RS12_BACSU	30S ribosomal protein S12	rpsL	Bacillus subtilis (strain 168)	COG0048	J	Ribosomal protein S12	K02950	RP-S12, MRPS12, rpsL	small subunit ribosomal protein S12	ko03010	Ribosome	Translation	Genetic Information Processing	GO:0006412(translation);GO:0046677(response to antibiotic)	GO:0005622(intracellular);GO:0005840(ribosome);GO:0015935(small ribosomal subunit);GO:1990904(ribonucleoprotein complex)	GO:0000049(tRNA binding);GO:0003723(RNA binding);GO:0003735(structural constituent of ribosome);GO:0019843(rRNA binding)
orf00121	156	WP_003225784.1	MULTISPECIES: 30S ribosomal protein S7 [Bacillales]	P21469|RS7_BACSU	30S ribosomal protein S7	rpsG	Bacillus subtilis (strain 168)	COG0049	J	Ribosomal protein S7	K02992	RP-S7, MRPS7, rpsG	small subunit ribosomal protein S7	ko03010	Ribosome	Translation	Genetic Information Processing	GO:0000028(ribosomal small subunit assembly);GO:0006412(translation)	GO:0005840(ribosome);GO:0015935(small ribosomal subunit);GO:0022627(cytosolic small ribosomal subunit);GO:1990904(ribonucleoprotein complex)	GO:0000049(tRNA binding);GO:0003723(RNA binding);GO:0003729(mRNA binding);GO:0003735(structural constituent of ribosome);GO:0019843(rRNA binding)
orf00122	643	AEP89183.1	translation elongation factor G [Bacillus subtilis subsp. subtilis str. RO-NN-1]	P80868|EFG_BACSU	Elongation factor G	fusA	Bacillus subtilis (strain 168)	COG0480	J	Translation elongation factor EF-G, a GTPase	K02355	fusA, GFM, EFG	elongation factor G	None	None	None	None	GO:0006412(translation);GO:0006414(translational elongation)	GO:0005622(intracellular);GO:0005737(cytoplasm)	GO:0000166(nucleotide binding);GO:0003746(translation elongation factor activity);GO:0003924(GTPase activity);GO:0005525(GTP binding)
orf00123	396	WP_003235058.1	MULTISPECIES: elongation factor Tu [Bacillus]	P33166|EFTU_BACSU	Elongation factor Tu	tuf	Bacillus subtilis (strain 168)	COG0050	J	Translation elongation factor EF-Tu, a GTPase	K02358	tuf, TUFM	elongation factor Tu	None	None	None	None	GO:0006412(translation);GO:0006414(translational elongation)	GO:0005622(intracellular);GO:0005737(cytoplasm)	GO:0000166(nucleotide binding);GO:0003746(translation elongation factor activity);GO:0003924(GTPase activity);GO:0005525(GTP binding);GO:0016787(hydrolase activity)
orf00124	318	WP_003235060.1	MULTISPECIES: aminopeptidase [Bacillus]	P70981|YBAC_BACSU	Probable aminopeptidase YbaC	ybaC	Bacillus subtilis (strain 168)	COG0596	HR	Pimeloyl-ACP methyl ester carboxylesterase	--	--	--	--	--	--	--	GO:0006508(proteolysis)	None	GO:0004177(aminopeptidase activity);GO:0008233(peptidase activity);GO:0016787(hydrolase activity)
orf00125	102	WP_003156464.1	MULTISPECIES: 30S ribosomal protein S10 [Bacteria]	Q65PA8|RS10_BACLD	30S ribosomal protein S10	rpsJ	Bacillus licheniformis (strain ATCC 14580 / DSM 13 / JCM 2505 / NBRC 12200 / NCIMB 9375 / NRRL NRS-1264 / Gibson 46)	COG0051	J	Ribosomal protein S10	K02946	RP-S10, MRPS10, rpsJ	small subunit ribosomal protein S10	ko03010	Ribosome	Translation	Genetic Information Processing	GO:0006412(translation)	GO:0005622(intracellular);GO:0005840(ribosome);GO:0015935(small ribosomal subunit);GO:1990904(ribonucleoprotein complex)	GO:0000049(tRNA binding);GO:0003723(RNA binding);GO:0003735(structural constituent of ribosome)
orf00126	209	WP_004399671.1	MULTISPECIES: 50S ribosomal protein L3 [Bacillus]	P42920|RL3_BACSU	50S ribosomal protein L3	rplC	Bacillus subtilis (strain 168)	COG0087	J	Ribosomal protein L3	K02906	RP-L3, MRPL3, rplC	large subunit ribosomal protein L3	ko03010	Ribosome	Translation	Genetic Information Processing	GO:0006364(rRNA processing);GO:0006412(translation);GO:2000234(positive regulation of rRNA processing)	GO:0005622(intracellular);GO:0005840(ribosome);GO:1990904(ribonucleoprotein complex)	GO:0003723(RNA binding);GO:0003735(structural constituent of ribosome);GO:0019843(rRNA binding)
orf00127	207	WP_004399658.1	MULTISPECIES: 50S ribosomal protein L4 [Bacillus]	P42921|RL4_BACSU	50S ribosomal protein L4	rplD	Bacillus subtilis (strain 168)	COG0088	J	Ribosomal protein L4	K02926	RP-L4, MRPL4, rplD	large subunit ribosomal protein L4	ko03010	Ribosome	Translation	Genetic Information Processing	GO:0006412(translation)	GO:0005840(ribosome);GO:0022626(cytosolic ribosome);GO:1990904(ribonucleoprotein complex)	GO:0003723(RNA binding);GO:0003735(structural constituent of ribosome);GO:0019843(rRNA binding)
orf00128	95	WP_003156467.1	MULTISPECIES: 50S ribosomal protein L23 [Bacillus]	P42924|RL23_BACSU	50S ribosomal protein L23	rplW	Bacillus subtilis (strain 168)	COG0089	J	Ribosomal protein L23	K02892	RP-L23, MRPL23, rplW	large subunit ribosomal protein L23	ko03010	Ribosome	Translation	Genetic Information Processing	GO:0000027(ribosomal large subunit assembly);GO:0006412(translation)	GO:0005622(intracellular);GO:0005840(ribosome);GO:0022625(cytosolic large ribosomal subunit);GO:1990904(ribonucleoprotein complex)	GO:0000166(nucleotide binding);GO:0003723(RNA binding);GO:0003735(structural constituent of ribosome);GO:0019843(rRNA binding)
orf00129	277	WP_003225795.1	MULTISPECIES: 50S ribosomal protein L2 [Bacillales]	P42919|RL2_BACSU	50S ribosomal protein L2	rplB	Bacillus subtilis (strain 168)	COG0090	J	Ribosomal protein L2	K02886	RP-L2, MRPL2, rplB	large subunit ribosomal protein L2	ko03010	Ribosome	Translation	Genetic Information Processing	GO:0002181(cytoplasmic translation);GO:0006412(translation)	GO:0005622(intracellular);GO:0005840(ribosome);GO:0015934(large ribosomal subunit);GO:0022625(cytosolic large ribosomal subunit);GO:1990904(ribonucleoprotein complex)	GO:0003723(RNA binding);GO:0003735(structural constituent of ribosome);GO:0016740(transferase activity);GO:0019843(rRNA binding)
orf00130	113	WP_003156475.1	MULTISPECIES: 50S ribosomal protein L22 [Bacillales]	P42060|RL22_BACSU	50S ribosomal protein L22	rplV	Bacillus subtilis (strain 168)	COG0091	J	Ribosomal protein L22	K02890	RP-L22, MRPL22, rplV	large subunit ribosomal protein L22	ko03010	Ribosome	Translation	Genetic Information Processing	GO:0006412(translation)	GO:0005622(intracellular);GO:0005840(ribosome);GO:0015934(large ribosomal subunit);GO:0022625(cytosolic large ribosomal subunit);GO:1990904(ribonucleoprotein complex)	GO:0003723(RNA binding);GO:0003735(structural constituent of ribosome);GO:0019843(rRNA binding)
orf00131	218	WP_003235068.1	MULTISPECIES: 30S ribosomal protein S3 [Bacillus]	P21465|RS3_BACSU	30S ribosomal protein S3	rpsC	Bacillus subtilis (strain 168)	COG0092	J	Ribosomal protein S3	K02982	RP-S3, rpsC	small subunit ribosomal protein S3	ko03010	Ribosome	Translation	Genetic Information Processing	GO:0006412(translation)	GO:0005840(ribosome);GO:0015935(small ribosomal subunit);GO:0022627(cytosolic small ribosomal subunit);GO:1990904(ribonucleoprotein complex)	GO:0003676(nucleic acid binding);GO:0003723(RNA binding);GO:0003729(mRNA binding);GO:0003735(structural constituent of ribosome);GO:0019843(rRNA binding)
orf00132	62	AEB61679.1	50S ribosomal protein L16 [Bacillus amyloliquefaciens LL3]	Q65PA0|RL16_BACLD	50S ribosomal protein L16	rplP	Bacillus licheniformis (strain ATCC 14580 / DSM 13 / JCM 2505 / NBRC 12200 / NCIMB 9375 / NRRL NRS-1264 / Gibson 46)	COG0197	J	Ribosomal protein L16/L10AE	K02878	RP-L16, MRPL16, rplP	large subunit ribosomal protein L16	ko03010	Ribosome	Translation	Genetic Information Processing	GO:0006412(translation)	GO:0005622(intracellular);GO:0005840(ribosome);GO:0022625(cytosolic large ribosomal subunit);GO:1990904(ribonucleoprotein complex)	GO:0000049(tRNA binding);GO:0003723(RNA binding);GO:0003735(structural constituent of ribosome);GO:0019843(rRNA binding)
orf00133	66	WP_003156482.1	MULTISPECIES: 50S ribosomal protein L29 [Bacillus]	P12873|RL29_BACSU	50S ribosomal protein L29	rpmC	Bacillus subtilis (strain 168)	COG0255	J	Ribosomal protein L29	K02904	RP-L29, rpmC	large subunit ribosomal protein L29	ko03010	Ribosome	Translation	Genetic Information Processing	GO:0006412(translation)	GO:0005622(intracellular);GO:0005840(ribosome);GO:0022625(cytosolic large ribosomal subunit);GO:1990904(ribonucleoprotein complex)	GO:0003735(structural constituent of ribosome)
orf00134	87	WP_003225804.1	MULTISPECIES: 30S ribosomal protein S17 [Bacillus]	P12874|RS17_BACSU	30S ribosomal protein S17	rpsQ	Bacillus subtilis (strain 168)	COG0186	J	Ribosomal protein S17	K02961	RP-S17, MRPS17, rpsQ	small subunit ribosomal protein S17	ko03010	Ribosome	Translation	Genetic Information Processing	GO:0006412(translation)	GO:0005622(intracellular);GO:0005840(ribosome);GO:0022627(cytosolic small ribosomal subunit);GO:1990904(ribonucleoprotein complex)	GO:0003723(RNA binding);GO:0003735(structural constituent of ribosome);GO:0019843(rRNA binding)
orf00135	122	WP_003225805.1	MULTISPECIES: 50S ribosomal protein L14 [Bacillales]	P12875|RL14_BACSU	50S ribosomal protein L14	rplN	Bacillus subtilis (strain 168)	COG0093	J	Ribosomal protein L14	K02874	RP-L14, MRPL14, rplN	large subunit ribosomal protein L14	ko03010	Ribosome	Translation	Genetic Information Processing	GO:0006412(translation)	GO:0005840(ribosome);GO:0015934(large ribosomal subunit);GO:0022625(cytosolic large ribosomal subunit);GO:1990904(ribonucleoprotein complex)	GO:0003723(RNA binding);GO:0003735(structural constituent of ribosome);GO:0019843(rRNA binding);GO:0070180(large ribosomal subunit rRNA binding)
orf00136	103	WP_003156486.1	MULTISPECIES: 50S ribosomal protein L24 [Bacillales]	E0TZF9|RL24_BACPZ	50S ribosomal protein L24	rplX	Bacillus subtilis subsp. spizizenii (strain ATCC 23059 / NRRL B-14472 / W23)	COG0198	J	Ribosomal protein L24	K02895	RP-L24, MRPL24, rplX	large subunit ribosomal protein L24	ko03010	Ribosome	Translation	Genetic Information Processing	GO:0006412(translation)	GO:0005622(intracellular);GO:0005737(cytoplasm);GO:0005840(ribosome);GO:0009295(nucleoid);GO:0022625(cytosolic large ribosomal subunit);GO:1990904(ribonucleoprotein complex)	GO:0003677(DNA binding);GO:0003723(RNA binding);GO:0003735(structural constituent of ribosome);GO:0019843(rRNA binding)
orf00137	179	WP_003225809.1	MULTISPECIES: 50S ribosomal protein L5 [Bacillales]	P12877|RL5_BACSU	50S ribosomal protein L5	rplE	Bacillus subtilis (strain 168)	COG0094	J	Ribosomal protein L5	K02931	RP-L5, MRPL5, rplE	large subunit ribosomal protein L5	ko03010	Ribosome	Translation	Genetic Information Processing	GO:0000027(ribosomal large subunit assembly);GO:0006412(translation)	GO:0005622(intracellular);GO:0005840(ribosome);GO:0022625(cytosolic large ribosomal subunit);GO:1990904(ribonucleoprotein complex)	GO:0000049(tRNA binding);GO:0003723(RNA binding);GO:0003735(structural constituent of ribosome);GO:0019843(rRNA binding)
orf00138	61	WP_003156488.1	MULTISPECIES: 30S ribosomal protein S14 [Bacillales]	A7Z0Q1|RS14Z_BACVZ	30S ribosomal protein S14 type Z	rpsZ	Bacillus velezensis (strain DSM 23117 / BGSC 10A6 / FZB42)	COG0199	J	Ribosomal protein S14	K02954	RP-S14, MRPS14, rpsN	small subunit ribosomal protein S14	ko03010	Ribosome	Translation	Genetic Information Processing	GO:0006412(translation)	GO:0005622(intracellular);GO:0005840(ribosome);GO:0015935(small ribosomal subunit);GO:1990904(ribonucleoprotein complex)	GO:0003723(RNA binding);GO:0003735(structural constituent of ribosome);GO:0008270(zinc ion binding);GO:0019843(rRNA binding);GO:0046872(metal ion binding)
orf00139	132	WP_003241998.1	MULTISPECIES: 30S ribosomal protein S8 [Bacillales]	P12879|RS8_BACSU	30S ribosomal protein S8	rpsH	Bacillus subtilis (strain 168)	COG0096	J	Ribosomal protein S8	K02994	RP-S8, rpsH	small subunit ribosomal protein S8	ko03010	Ribosome	Translation	Genetic Information Processing	GO:0006412(translation)	GO:0005840(ribosome);GO:1990904(ribonucleoprotein complex)	GO:0003723(RNA binding);GO:0003735(structural constituent of ribosome);GO:0019843(rRNA binding)
orf00140	179	WP_004399690.1	MULTISPECIES: 50S ribosomal protein L6 [Bacillus]	P46898|RL6_BACSU	50S ribosomal protein L6	rplF	Bacillus subtilis (strain 168)	COG0097	J	Ribosomal protein L6P/L9E	K02933	RP-L6, MRPL6, rplF	large subunit ribosomal protein L6	ko03010	Ribosome	Translation	Genetic Information Processing	GO:0002181(cytoplasmic translation);GO:0006412(translation)	GO:0005622(intracellular);GO:0005840(ribosome);GO:0022625(cytosolic large ribosomal subunit);GO:1990904(ribonucleoprotein complex)	GO:0003723(RNA binding);GO:0003735(structural constituent of ribosome);GO:0005515(protein binding);GO:0019843(rRNA binding)
orf00141	120	WP_003225816.1	MULTISPECIES: 50S ribosomal protein L18 [Bacillus]	P46899|RL18_BACSU	50S ribosomal protein L18	rplR	Bacillus subtilis (strain 168)	COG0256	J	Ribosomal protein L18	K02881	RP-L18, MRPL18, rplR	large subunit ribosomal protein L18	ko03010	Ribosome	Translation	Genetic Information Processing	GO:0006364(rRNA processing);GO:0006412(translation)	GO:0005622(intracellular);GO:0005840(ribosome);GO:0022625(cytosolic large ribosomal subunit);GO:1990904(ribonucleoprotein complex)	GO:0003723(RNA binding);GO:0003735(structural constituent of ribosome);GO:0008097(5S rRNA binding);GO:0019843(rRNA binding)
orf00142	168	AEP89202.1	ribosomal protein S5 [Bacillus subtilis subsp. subtilis str. RO-NN-1]	A7Z0Q5|RS5_BACVZ	30S ribosomal protein S5	rpsE	Bacillus velezensis (strain DSM 23117 / BGSC 10A6 / FZB42)	COG0098	J	Ribosomal protein S5	K02988	RP-S5, MRPS5, rpsE	small subunit ribosomal protein S5	ko03010	Ribosome	Translation	Genetic Information Processing	GO:0006412(translation);GO:0046677(response to antibiotic)	GO:0005840(ribosome);GO:0015935(small ribosomal subunit);GO:0022627(cytosolic small ribosomal subunit);GO:1990904(ribonucleoprotein complex)	GO:0003723(RNA binding);GO:0003735(structural constituent of ribosome);GO:0019843(rRNA binding)
orf00143	59	WP_003156497.1	MULTISPECIES: 50S ribosomal protein L30 [Bacteria]	P19947|RL30_BACSU	50S ribosomal protein L30	rpmD	Bacillus subtilis (strain 168)	COG1841	J	Ribosomal protein L30/L7E	K02907	RP-L30, MRPL30, rpmD	large subunit ribosomal protein L30	ko03010	Ribosome	Translation	Genetic Information Processing	GO:0006412(translation)	GO:0005840(ribosome);GO:0015934(large ribosomal subunit);GO:0022625(cytosolic large ribosomal subunit);GO:1990904(ribonucleoprotein complex)	GO:0003735(structural constituent of ribosome)
orf00144	146	WP_003225819.1	MULTISPECIES: 50S ribosomal protein L15 [Bacillales]	P19946|RL15_BACSU	50S ribosomal protein L15	rplO	Bacillus subtilis (strain 168)	COG0200	J	Ribosomal protein L15	K02876	RP-L15, MRPL15, rplO	large subunit ribosomal protein L15	ko03010	Ribosome	Translation	Genetic Information Processing	GO:0006412(translation)	GO:0005622(intracellular);GO:0005840(ribosome);GO:0015934(large ribosomal subunit);GO:0022625(cytosolic large ribosomal subunit);GO:1990904(ribonucleoprotein complex)	GO:0003723(RNA binding);GO:0003735(structural constituent of ribosome);GO:0019843(rRNA binding)
orf00145	431	WP_004399662.1	MULTISPECIES: protein translocase subunit SecY [Bacillus]	P16336|SECY_BACSU	Protein translocase subunit SecY	secY	Bacillus subtilis (strain 168)	COG0201	U	Preprotein translocase subunit SecY	K03076	secY	preprotein translocase subunit SecY	ko02024|ko03060|ko03070	Quorum sensing|Protein export|Bacterial secretion system	Cellular community - prokaryotes|Folding, sorting and degradation|Membrane transport	Cellular Processes|Genetic Information Processing|Environmental Information Processing	GO:0006605(protein targeting);GO:0006810(transport);GO:0015031(protein transport);GO:0043952(protein transport by the Sec complex);GO:0065002(intracellular protein transmembrane transport)	GO:0005886(plasma membrane);GO:0016020(membrane);GO:0016021(integral component of membrane)	None
orf00146	217	WP_003241987.1	MULTISPECIES: adenylate kinase [Bacillus]	P16304|KAD_BACSU	Adenylate kinase	adk	Bacillus subtilis (strain 168)	COG0563	F	Adenylate kinase or related kinase	K00939	adk, AK	adenylate kinase [EC:2.7.4.3]	ko00230|ko00730	Purine metabolism|Thiamine metabolism	Nucleotide metabolism|Metabolism of cofactors and vitamins	Metabolism|Metabolism	GO:0006139(nucleobase-containing compound metabolic process);GO:0009165(nucleotide biosynthetic process);GO:0016310(phosphorylation)	GO:0005737(cytoplasm)	GO:0000166(nucleotide binding);GO:0004017(adenylate kinase activity);GO:0005524(ATP binding);GO:0016301(kinase activity);GO:0016740(transferase activity);GO:0016776(phosphotransferase activity, phosphate group as acceptor);GO:0019205(nucleobase-containing compound kinase activity)
orf00147	229	BAI83585.2	methionine aminopeptidase [Bacillus subtilis subsp. natto BEST195]	P19994|MAP11_BACSU	Methionine aminopeptidase 1	map	Bacillus subtilis (strain 168)	COG0024	J	Methionine aminopeptidase	K01265	map	methionyl aminopeptidase [EC:3.4.11.18]	None	None	None	None	GO:0006508(proteolysis);GO:0070084(protein initiator methionine removal)	GO:0005737(cytoplasm)	GO:0004177(aminopeptidase activity);GO:0008233(peptidase activity);GO:0008235(metalloexopeptidase activity);GO:0016787(hydrolase activity);GO:0046872(metal ion binding);GO:0070006(metalloaminopeptidase activity)
orf00148	67	WP_009969230.1	MULTISPECIES: ribosome-binding protein [Bacillus]	C0H3S8|YBZG_BACSU	Putative ribosome-binding protein YbzG	ybzG	Bacillus subtilis (strain 168)	COG2163	J	Ribosomal protein L14E/L6E/L27E	--	--	--	--	--	--	--	--	--	--
orf00149	72	WP_003156508.1	MULTISPECIES: translation initiation factor IF-1 [Bacillales]	P20458|IF1_BACSU	Translation initiation factor IF-1	infA	Bacillus subtilis (strain 168)	COG0361	J	Translation initiation factor IF-1	K02518	infA	translation initiation factor IF-1	None	None	None	None	GO:0006412(translation);GO:0006413(translational initiation)	GO:0005737(cytoplasm)	GO:0003723(RNA binding);GO:0003743(translation initiation factor activity);GO:0019843(rRNA binding);GO:0043022(ribosome binding)
orf00150	37	WP_003156543.1	MULTISPECIES: 50S ribosomal protein L36 [Firmicutes]	Q65P82|RL36_BACLD	50S ribosomal protein L36	rpmJ	Bacillus licheniformis (strain ATCC 14580 / DSM 13 / JCM 2505 / NBRC 12200 / NCIMB 9375 / NRRL NRS-1264 / Gibson 46)	COG0257	J	Ribosomal protein L36	K02919	RP-L36, MRPL36, rpmJ	large subunit ribosomal protein L36	ko03010	Ribosome	Translation	Genetic Information Processing	GO:0006412(translation)	GO:0005622(intracellular);GO:0005840(ribosome);GO:1990904(ribonucleoprotein complex)	GO:0003735(structural constituent of ribosome)
orf00151	121	WP_003235095.1	MULTISPECIES: 30S ribosomal protein S13 [Bacillales]	P20282|RS13_BACSU	30S ribosomal protein S13	rpsM	Bacillus subtilis (strain 168)	COG0099	J	Ribosomal protein S13	K02952	RP-S13, rpsM	small subunit ribosomal protein S13	ko03010	Ribosome	Translation	Genetic Information Processing	GO:0006412(translation);GO:0042254(ribosome biogenesis)	GO:0005622(intracellular);GO:0005829(cytosol);GO:0005840(ribosome);GO:0015935(small ribosomal subunit);GO:1990904(ribonucleoprotein complex)	GO:0000049(tRNA binding);GO:0003676(nucleic acid binding);GO:0003723(RNA binding);GO:0003735(structural constituent of ribosome);GO:0019843(rRNA binding)
orf00152	314	WP_003225835.1	MULTISPECIES: DNA-directed RNA polymerase subunit alpha [Bacillales]	P20429|RPOA_BACSU	DNA-directed RNA polymerase subunit alpha	rpoA	Bacillus subtilis (strain 168)	COG0202	K	DNA-directed RNA polymerase, alpha subunit/40 kD subunit	K03040	rpoA	DNA-directed RNA polymerase subunit alpha [EC:2.7.7.6]	ko03020	RNA polymerase	Transcription	Genetic Information Processing	GO:0006351(transcription, DNA-templated)	None	GO:0003677(DNA binding);GO:0003899(DNA-directed 5'-3' RNA polymerase activity);GO:0005515(protein binding);GO:0016740(transferase activity);GO:0016779(nucleotidyltransferase activity);GO:0046983(protein dimerization activity)
orf00153	120	WP_003225836.1	MULTISPECIES: 50S ribosomal protein L17 [Bacillales]	P20277|RL17_BACSU	50S ribosomal protein L17	rplQ	Bacillus subtilis (strain 168)	COG0203	J	Ribosomal protein L17	K02879	RP-L17, MRPL17, rplQ	large subunit ribosomal protein L17	ko03010	Ribosome	Translation	Genetic Information Processing	GO:0006412(translation)	GO:0005622(intracellular);GO:0005840(ribosome);GO:0022625(cytosolic large ribosomal subunit);GO:1990904(ribonucleoprotein complex)	GO:0003735(structural constituent of ribosome)
orf00154	281	WP_014478629.1	MULTISPECIES: energy-coupling factor transporter ATPase [Bacillus]	P40735|ECFA1_BACSU	Energy-coupling factor transporter ATP-binding protein EcfA1	ecfA	Bacillus subtilis (strain 168)	COG1122	PR	Energy-coupling factor transporter ATP-binding protein EcfA2	K16786	ecfA1	energy-coupling factor transport system ATP-binding protein [EC:3.6.3.-]	ko02010	ABC transporters	Membrane transport	Environmental Information Processing	GO:0006810(transport)	GO:0005886(plasma membrane);GO:0016020(membrane);GO:0043190(ATP-binding cassette (ABC) transporter complex)	GO:0000166(nucleotide binding);GO:0005524(ATP binding);GO:0016787(hydrolase activity);GO:0016887(ATPase activity)
orf00155	289	WP_031600082.1	MULTISPECIES: energy-coupling factor transporter ATPase [Bacillus]	P70970|ECFA2_BACSU	Energy-coupling factor transporter ATP-binding protein EcfA2	ecfAB	Bacillus subtilis (strain 168)	COG1122	PR	Energy-coupling factor transporter ATP-binding protein EcfA2	K16787	ecfA2	energy-coupling factor transport system ATP-binding protein [EC:3.6.3.-]	ko02010	ABC transporters	Membrane transport	Environmental Information Processing	GO:0006810(transport)	GO:0005886(plasma membrane);GO:0016020(membrane);GO:0043190(ATP-binding cassette (ABC) transporter complex)	GO:0000166(nucleotide binding);GO:0005524(ATP binding);GO:0016787(hydrolase activity);GO:0016887(ATPase activity)
orf00156	265	WP_029317183.1	MULTISPECIES: energy-coupling factor transporter protein EcfT [Bacillus]	P70972|ECFT_BACSU	Energy-coupling factor transporter transmembrane protein EcfT	ecfT	Bacillus subtilis (strain 168)	COG0619	H	Energy-coupling factor transporter transmembrane protein EcfT	K16785	ecfT	energy-coupling factor transport system permease protein	ko02010	ABC transporters	Membrane transport	Environmental Information Processing	--	--	--
orf00157	247	WP_041850240.1	MULTISPECIES: tRNA pseudouridine(38-40) synthase TruA [Bacillus]	P70973|TRUA_BACSU	tRNA pseudouridine synthase A	truA	Bacillus subtilis (strain 168)	COG0101	J	tRNA U38,U39,U40 pseudouridine synthase TruA	K06173	truA, PUS1	tRNA pseudouridine38-40 synthase [EC:5.4.99.12]	None	None	None	None	GO:0001522(pseudouridine synthesis);GO:0008033(tRNA processing);GO:0009451(RNA modification);GO:0031119(tRNA pseudouridine synthesis)	None	GO:0003723(RNA binding);GO:0009982(pseudouridine synthase activity);GO:0016853(isomerase activity)
orf00158	145	WP_003241966.1	MULTISPECIES: 50S ribosomal protein L13 [Bacillales]	P70974|RL13_BACSU	50S ribosomal protein L13	rplM	Bacillus subtilis (strain 168)	COG0102	J	Ribosomal protein L13	K02871	RP-L13, MRPL13, rplM	large subunit ribosomal protein L13	ko03010	Ribosome	Translation	Genetic Information Processing	GO:0006412(translation)	GO:0005840(ribosome);GO:0022625(cytosolic large ribosomal subunit);GO:1990904(ribonucleoprotein complex)	GO:0003729(mRNA binding);GO:0003735(structural constituent of ribosome)
orf00159	130	WP_004399691.1	MULTISPECIES: 30S ribosomal protein S9 [Bacillales]	P21470|RS9_BACSU	30S ribosomal protein S9	rpsI	Bacillus subtilis (strain 168)	COG0103	J	Ribosomal protein S9	K02996	RP-S9, MRPS9, rpsI	small subunit ribosomal protein S9	ko03010	Ribosome	Translation	Genetic Information Processing	GO:0000462(maturation of SSU-rRNA from tricistronic rRNA transcript (SSU-rRNA, 5.8S rRNA, LSU-rRNA));GO:0006412(translation)	GO:0005840(ribosome);GO:0022627(cytosolic small ribosomal subunit);GO:1990904(ribonucleoprotein complex)	GO:0003735(structural constituent of ribosome)
orf00160	255	WP_003235115.1	MULTISPECIES: SAM-dependent methyltransferase [Bacillus]	P70976|YBAJ_BACSU	Uncharacterized methyltransferase YbaJ	ybaJ	Bacillus subtilis (strain 168)	COG2226	H	Ubiquinone/menaquinone biosynthesis C-methylase UbiE	--	--	--	--	--	--	--	GO:0008152(metabolic process);GO:0032259(methylation)	None	GO:0008168(methyltransferase activity);GO:0016740(transferase activity)
orf00161	147	WP_017695889.1	hypothetical protein [Bacillus subtilis]	P50862|YBAK_BACSU	Uncharacterized protein YbaK	ybaK	Bacillus subtilis (strain 168)	--	--	--	--	--	--	--	--	--	--	None	None	GO:0016787(hydrolase activity)
orf00162	237	WP_015252979.1	MULTISPECIES: N-acetylmuramoyl-L-alanine amidase CwlD [Bacillus]	P50864|CWLD_BACSU	Germination-specific N-acetylmuramoyl-L-alanine amidase	cwlD	Bacillus subtilis (strain 168)	COG0860	M	N-acetylmuramoyl-L-alanine amidase	K01448	amiABC	N-acetylmuramoyl-L-alanine amidase [EC:3.5.1.28]	ko01503	Cationic antimicrobial peptide (CAMP) resistance	Drug resistance: Antimicrobial	Human Diseases	GO:0009253(peptidoglycan catabolic process)	None	GO:0008745(N-acetylmuramoyl-L-alanine amidase activity);GO:0016787(hydrolase activity)
orf00163	352	WP_003235124.1	MULTISPECIES: protein mrp [Bacillus]	P50863|APBC_BACSU	Iron-sulfur cluster carrier protein	salA	Bacillus subtilis (strain 168)	COG0489	D	Chromosome partitioning ATPase, Mrp family, contains Fe-S cluster	K03593	mrp, NUBPL	ATP-binding protein involved in chromosome partitioning	None	None	None	None	GO:0045892(negative regulation of transcription, DNA-templated)	None	GO:0000166(nucleotide binding);GO:0005524(ATP binding);GO:0016787(hydrolase activity);GO:0016887(ATPase activity);GO:0046872(metal ion binding);GO:0051536(iron-sulfur cluster binding)
orf00164	185	WP_003235126.1	MULTISPECIES: germination protein GerD [Bacillus]	P16450|GERD_BACSU	Spore germination protein GerD	gerD	Bacillus subtilis (strain 168)	--	--	--	K06294	gerD	spore germination protein D	None	None	None	None	None	GO:0005886(plasma membrane);GO:0016020(membrane);GO:0031160(spore wall)	None
orf00165	222	AEP89225.1	KinB signaling pathway activation protein [Bacillus subtilis subsp. subtilis str. RO-NN-1]	P16449|KBAA_BACSU	KinB-signaling pathway activation protein	kbaA	Bacillus subtilis (strain 168)	COG2194	M	Phosphoethanolamine transferase for periplasmic glucans (OPG), alkaline phosphatase superfamily	K06349	kbaA	KinB signaling pathway activation protein	None	None	None	None	--	--	--
orf00166	254	WP_041850237.1	MULTISPECIES: polysaccharide deacetylase family sporulation protein PdaB [Bacillus]	P50865|PDAB_BACSU	Probable polysaccharide deacetylase PdaB	pdaB	Bacillus subtilis (strain 168)	COG0726	GM	Peptidoglycan/xylan/chitin deacetylase, PgdA/CDA1 family	--	--	--	--	--	--	--	GO:0005975(carbohydrate metabolic process)	GO:0016020(membrane);GO:0016021(integral component of membrane)	GO:0003824(catalytic activity);GO:0016810(hydrolase activity, acting on carbon-nitrogen (but not peptide) bonds)
orf00167	157	BAO93209.1	hypothetical protein BSNT_06317 [Bacillus subtilis subsp. natto BEST195]	--	--	--	--	--	--	--	--	--	--	--	--	--	--	--	--	--
orf00168	47	BAO93225.1	hypothetical protein BSNT_06452 [Bacillus subtilis subsp. natto BEST195]	--	--	--	--	--	--	--	--	--	--	--	--	--	--	--	--	--
orf00169	157	BAO93209.1	hypothetical protein BSNT_06317 [Bacillus subtilis subsp. natto BEST195]	--	--	--	--	--	--	--	--	--	--	--	--	--	--	--	--	--
orf00170	157	BAO93209.1	hypothetical protein BSNT_06317 [Bacillus subtilis subsp. natto BEST195]	--	--	--	--	--	--	--	--	--	--	--	--	--	--	--	--	--
orf00171	87	BAA12257.1	YbaQ [Bacillus subtilis]	--	--	--	--	--	--	--	--	--	--	--	--	--	--	--	--	--
orf00172	478	WP_041850623.1	MULTISPECIES: sodium-independent anion transporter [Bacillus]	P55189|YBAR_BACSU	Putative sulfate transporter YbaR	ybaR	Bacillus subtilis (strain 168)	COG0659	P	Sulfate permease or related transporter, MFS superfamily	K03321	TC.SULP	sulfate permease, SulP family	None	None	None	None	GO:0006810(transport);GO:0008272(sulfate transport);GO:0055085(transmembrane transport)	GO:0005886(plasma membrane);GO:0005887(integral component of plasma membrane);GO:0016020(membrane);GO:0016021(integral component of membrane)	GO:0008271(secondary active sulfate transmembrane transporter activity);GO:0015116(sulfate transmembrane transporter activity)
orf00173	319	WP_041850624.1	MULTISPECIES: hypothetical protein [Bacillus]	P55190|YBAS_BACSU	Uncharacterized protein YbaS	ybaS	Bacillus subtilis (strain 168)	COG0385	R	Predicted Na+-dependent transporter	--	--	--	--	--	--	--	None	GO:0016020(membrane);GO:0016021(integral component of membrane)	None
orf00174	250	WP_041850625.1	MULTISPECIES: hypothetical protein [Bacillus]	P55192|YBBA_BACSU	Uncharacterized protein YbbA	ybbA	Bacillus subtilis (strain 168)	COG2819	R	Predicted hydrolase of the alpha/beta superfamily	--	--	--	--	--	--	--	--	--	--
orf00175	336	WP_003234980.1	MULTISPECIES: iron-uptake system permease FeuC [Bacillus]	P40411|FEUC_BACSU	Iron-uptake system permease protein FeuC	feuC	Bacillus subtilis (strain 168)	COG0609	P	ABC-type Fe3+-siderophore transport system, permease component	K02015	ABC.FEV.P	iron complex transport system permease protein	None	None	None	None	GO:0006810(transport);GO:0006811(ion transport);GO:0055072(iron ion homeostasis)	GO:0005886(plasma membrane);GO:0016020(membrane);GO:0016021(integral component of membrane)	GO:0005215(transporter activity)
orf00176	334	WP_015715127.1	MULTISPECIES: iron-uptake system permease FeuB [Bacillus]	P40410|FEUB_BACSU	Iron-uptake system permease protein FeuB	feuB	Bacillus subtilis (strain 168)	COG0609	P	ABC-type Fe3+-siderophore transport system, permease component	K02015	ABC.FEV.P	iron complex transport system permease protein	None	None	None	None	GO:0006810(transport)	GO:0005886(plasma membrane);GO:0016020(membrane);GO:0016021(integral component of membrane)	GO:0005215(transporter activity)
orf00177	317	WP_014478641.1	MULTISPECIES: iron-binding protein [Bacillus]	P40409|FEUA_BACSU	Iron-uptake system-binding protein	feuA	Bacillus subtilis (strain 168)	COG0614	P	ABC-type Fe3+-hydroxamate transport system, periplasmic component	K02016	ABC.FEV.S	iron complex transport system substrate-binding protein	None	None	None	None	--	--	--
orf00178	529	WP_041850626.1	MULTISPECIES: AraC family transcriptional regulator [Bacillus]	P40408|BTR_BACSU	HTH-type transcriptional activator Btr	btr	Bacillus subtilis (strain 168)	COG0614|COG2207	P|K	ABC-type Fe3+-hydroxamate transport system, periplasmic component|AraC-type DNA-binding domain and AraC-containing proteins	--	--	--	--	--	--	--	--	--	--
orf00179	414	WP_041850627.1	MULTISPECIES: hypothetical protein [Bacillus]	P40407|YBBC_BACSU	Uncharacterized protein YbbC	ybbC	Bacillus subtilis (strain 168)	COG3876	S	Uncharacterized conserved protein YbbC, DUF1343 family	--	--	--	--	--	--	--	--	--	--
orf00180	642	WP_043940262.1	hypothetical protein [Bacillus sp. YP1]	P40406|NAGZ_BACSU	Beta-hexosaminidase	nagZ	Bacillus subtilis (strain 168)	COG1472	G	Periplasmic beta-glucosidase and related glycosidases	K01207	nagZ	beta-N-acetylhexosaminidase [EC:3.2.1.52]	ko00520|ko00531|ko01501	Amino sugar and nucleotide sugar metabolism|Glycosaminoglycan degradation|beta-Lactam resistance	Carbohydrate metabolism|Glycan biosynthesis and metabolism|Drug resistance: Antimicrobial	Metabolism|Metabolism|Human Diseases	--	--	--
orf00181	441	WP_043858233.1	MULTISPECIES: penicillin binding protein PBP4B [Bacillus]	O05213|YBBE_BACSU	UPF0214 protein YbbE	ybbE	Bacillus subtilis (strain 168)	COG1680	V	CubicO group peptidase, beta-lactamase class C family	--	--	--	--	--	--	--	--	--	--
orf00182	455	WP_015715132.1	MULTISPECIES: permease [Bacillus]	Q797S1|PTXBC_BACSU	Putative PTS system EIIBC component YbbF	ybbF	Bacillus subtilis (strain 168)	COG1263|COG1264	G|G	Phosphotransferase system IIC components, glucose/maltose/N-acetylglucosamine-specific|Phosphotransferase system IIB components	K02810	PTS-Scr-EIIC, scrA, sacP, sacX, ptsS	PTS system, sucrose-specific IIC component	ko00500|ko02060	Starch and sucrose metabolism|Phosphotransferase system (PTS)	Carbohydrate metabolism|Membrane transport	Metabolism|Environmental Information Processing	--	--	--
orf00183	283	WP_032722858.1	MULTISPECIES: MurR/RpiR family transcriptional regulator [Bacillus]	Q45581|YBBH_BACSU	Uncharacterized HTH-type transcriptional regulator YbbH	ybbH	Bacillus subtilis (strain 168)	COG1737	K	DNA-binding transcriptional regulator, MurR/RpiR family, contains HTH and SIS domains	--	--	--	--	--	--	--	GO:0005975(carbohydrate metabolic process);GO:0006002(fructose 6-phosphate metabolic process);GO:0006047(UDP-N-acetylglucosamine metabolic process);GO:0006351(transcription, DNA-templated);GO:0006355(regulation of transcription, DNA-templated)	None	GO:0003677(DNA binding);GO:0003700(DNA-binding transcription factor activity);GO:0004360(glutamine-fructose-6-phosphate transaminase (isomerizing) activity);GO:0030246(carbohydrate binding)
orf00184	304	WP_043940263.1	MULTISPECIES: N-acetylmuramic acid 6-phosphate etherase [Bacillus]	Q45582|MURQ_BACSU	N-acetylmuramic acid 6-phosphate etherase	murQ	Bacillus subtilis (strain 168)	COG2103	M	N-acetylmuramic acid 6-phosphate (MurNAc-6-P) etherase	K07106	murQ	N-acetylmuramic acid 6-phosphate etherase [EC:4.2.1.126]	ko00520	Amino sugar and nucleotide sugar metabolism	Carbohydrate metabolism	Metabolism	--	--	--
orf00185	160	WP_014475628.1	MULTISPECIES: acetyltransferase [Bacillus]	Q45583|YBBJ_BACSU	Uncharacterized N-acetyltransferase YbbJ	ybbJ	Bacillus subtilis (strain 168)	COG1670	JO	Protein N-acetyltransferase, RimJ/RimL family	--	--	--	--	--	--	--	None	None	GO:0008080(N-acetyltransferase activity);GO:0016740(transferase activity);GO:0016746(transferase activity, transferring acyl groups)
orf00186	151	WP_021481932.1	MULTISPECIES: hypothetical protein [Bacillus]	Q45584|YBBK_BACSU	Uncharacterized protein YbbK	ybbK	Bacillus subtilis (strain 168)	COG1683	S	Uncharacterized conserved protein YbbK, DUF523 family	--	--	--	--	--	--	--	--	--	--
orf00187	187	WP_003223646.1	MULTISPECIES: RNA polymerase sigma factor SigW [Bacillales]	Q45585|SIGW_BACSU	ECF RNA polymerase sigma factor SigW	sigW	Bacillus subtilis (strain 168)	COG1595	K	DNA-directed RNA polymerase specialized sigma subunit, sigma24 family	K03088	rpoE	RNA polymerase sigma-70 factor, ECF subfamily	None	None	None	None	GO:0006351(transcription, DNA-templated);GO:0006352(DNA-templated transcription, initiation);GO:0006355(regulation of transcription, DNA-templated)	None	GO:0003677(DNA binding);GO:0003700(DNA-binding transcription factor activity);GO:0016987(sigma factor activity)
orf00188	208	WP_029317269.1	MULTISPECIES: anti-sigma W factor [Bacillus]	Q45588|RSIW_BACSU	Anti-sigma-W factor RsiW	rsiW	Bacillus subtilis (strain 168)	COG5662	K	Transmembrane transcriptional regulator (anti-sigma factor RsiW)	--	--	--	--	--	--	--	None	GO:0016020(membrane);GO:0016021(integral component of membrane)	None
orf00189	273	WP_003223651.1	MULTISPECIES: membrane protein [Bacillales]	Q45589|CDAA_BACSU	Cyclic di-AMP synthase CdaA	cdaA	Bacillus subtilis (strain 168)	COG1624	T	Diadenylate cyclase (c-di-AMP synthetase), DisA_N domain	K18672	dacA	diadenylate cyclase [EC:2.7.7.85]	None	None	None	None	None	GO:0005886(plasma membrane);GO:0005887(integral component of plasma membrane);GO:0016020(membrane);GO:0016021(integral component of membrane)	GO:0000166(nucleotide binding);GO:0004016(adenylate cyclase activity);GO:0005524(ATP binding);GO:0016740(transferase activity);GO:0016779(nucleotidyltransferase activity)
orf00190	484	WP_041850633.1	MULTISPECIES: hypothetical protein [Bacillus]	O34659|CDAR_BACSU	CdaA regulatory protein CdaR	cdaR	Bacillus subtilis (strain 168)	COG4856	S	Uncharacterized protein, YbbR domain	--	--	--	--	--	--	--	GO:0045762(positive regulation of adenylate cyclase activity)	GO:0005886(plasma membrane);GO:0016020(membrane);GO:0016021(integral component of membrane)	None
orf00191	448	WP_014112449.1	MULTISPECIES: phosphoglucosamine mutase [Bacillales]	O34824|GLMM_BACSU	Phosphoglucosamine mutase	glmM	Bacillus subtilis (strain 168)	COG1109	G	Phosphomannomutase	K03431	glmM	phosphoglucosamine mutase [EC:5.4.2.10]	ko00520	Amino sugar and nucleotide sugar metabolism	Carbohydrate metabolism	Metabolism	GO:0005975(carbohydrate metabolic process);GO:0071704(organic substance metabolic process)	None	GO:0000287(magnesium ion binding);GO:0008966(phosphoglucosamine mutase activity);GO:0016853(isomerase activity);GO:0016868(intramolecular transferase activity, phosphotransferases);GO:0046872(metal ion binding)
orf00192	43	EHA28879.1	hypothetical protein BSSC8_41520 [Bacillus subtilis subsp. subtilis str. SC-8]	--	--	--	--	--	--	--	--	--	--	--	--	--	--	--	--	--
orf00193	600	WP_003234943.1	MULTISPECIES: glutamine--fructose-6-phosphate aminotransferase [Bacillus]	P0CI73|GLMS_BACSU	Glutamine--fructose-6-phosphate aminotransferase [isomerizing]	glmS	Bacillus subtilis (strain 168)	COG0449	M	Glucosamine 6-phosphate synthetase, contains amidotransferase and phosphosugar isomerase domains	K00820	glmS, GFPT	glucosamine---fructose-6-phosphate aminotransferase (isomerizing) [EC:2.6.1.16]	ko00250|ko00520|ko04931	Alanine, aspartate and glutamate metabolism|Amino sugar and nucleotide sugar metabolism|Insulin resistance	Amino acid metabolism|Carbohydrate metabolism|Endocrine and metabolic diseases	Metabolism|Metabolism|Human Diseases	GO:0005975(carbohydrate metabolic process);GO:0006002(fructose 6-phosphate metabolic process);GO:0006047(UDP-N-acetylglucosamine metabolic process);GO:0006541(glutamine metabolic process);GO:1901137(carbohydrate derivative biosynthetic process)	GO:0005737(cytoplasm);GO:0005829(cytosol)	GO:0004360(glutamine-fructose-6-phosphate transaminase (isomerizing) activity);GO:0008483(transaminase activity);GO:0016740(transferase activity);GO:0030246(carbohydrate binding)
orf00194	303	WP_003234926.1	MULTISPECIES: DNA-3-methyladenine glycosylase [Bacillus]	P37878|3MGA_BACSU	DNA-3-methyladenine glycosylase	alkA	Bacillus subtilis (strain 168)	COG0122	L	3-methyladenine DNA glycosylase/8-oxoguanine DNA glycosylase	K01247	alkA	DNA-3-methyladenine glycosylase II [EC:3.2.2.21]	ko03410	Base excision repair	Replication and repair	Genetic Information Processing	GO:0006281(DNA repair);GO:0006284(base-excision repair);GO:0006289(nucleotide-excision repair);GO:0006974(cellular response to DNA damage stimulus);GO:0008152(metabolic process)	None	GO:0003684(damaged DNA binding);GO:0003824(catalytic activity);GO:0003905(alkylbase DNA N-glycosylase activity);GO:0008534(oxidized purine nucleobase lesion DNA N-glycosylase activity);GO:0008725(DNA-3-methyladenine glycosylase activity);GO:0016787(hydrolase activity);GO:0016798(hydrolase activity, acting on glycosyl bonds);GO:0019104(DNA N-glycosylase activity);GO:0043916(DNA-7-methylguanine gly…
orf00195	211	WP_003234924.1	MULTISPECIES: bifunctional transcriptional activator/DNA repair protein AdaA [Bacillus]	P19219|ADAA_BACSU	Bifunctional transcriptional activator/DNA repair enzyme AdaA	adaA	Bacillus subtilis (strain 168)	COG2169	L	Methylphosphotriester-DNA--protein-cysteine methyltransferase (N-terminal fragment of Ada), contains Zn-binding and two AraC-type DNA-binding domains	K13530	adaA	AraC family transcriptional regulator, regulatory protein of adaptative response / methylphosphotriester-DNA alkyltransferase methyltransferase [EC:2.1.1.-]	None	None	None	None	GO:0006281(DNA repair);GO:0006351(transcription, DNA-templated);GO:0006355(regulation of transcription, DNA-templated);GO:0006974(cellular response to DNA damage stimulus);GO:0019243(methylglyoxal catabolic process to D-lactate via S-lactoyl-glutathione);GO:0032259(methylation)	GO:0005829(cytosol)	GO:0000987(proximal promoter sequence-specific DNA binding);GO:0003677(DNA binding);GO:0003700(DNA-binding transcription factor activity);GO:0008168(methyltransferase activity);GO:0008270(zinc ion binding);GO:0016740(transferase activity);GO:0019172(glyoxalase III activity);GO:0043565(sequence-specific DNA binding);GO:0046872(metal ion binding)
orf00196	179	WP_003246311.1	MULTISPECIES: methylated-DNA--protein-cysteine methyltransferase inducible [Bacillus]	P19220|ADAB_BACSU	Methylated-DNA--protein-cysteine methyltransferase, inducible	adaB	Bacillus subtilis (strain 168)	COG0350	L	O6-methylguanine-DNA--protein-cysteine methyltransferase	K13531	adaB	methylated-DNA-[protein]-cysteine S-methyltransferase [EC:2.1.1.63]	None	None	None	None	GO:0006281(DNA repair);GO:0006307(DNA dealkylation involved in DNA repair);GO:0006974(cellular response to DNA damage stimulus);GO:0032259(methylation)	None	GO:0003684(damaged DNA binding);GO:0003824(catalytic activity);GO:0003908(methylated-DNA-[protein]-cysteine S-methyltransferase activity);GO:0008168(methyltransferase activity);GO:0016740(transferase activity)
orf00197	505	WP_003234919.1	MULTISPECIES: NADH-quinone oxidoreductase subunit 5 [Bacillus]	P39755|NDHF_BACSU	Probable NADH-quinone oxidoreductase subunit 5	ndhF	Bacillus subtilis (strain 168)	COG1009	CP	NADH:ubiquinone oxidoreductase subunit 5 (chain L)/Multisubunit Na+/H+ antiporter, MnhA subunit	K05577	ndhF	NAD(P)H-quinone oxidoreductase subunit 5 [EC:7.1.1.2]	ko00190	Oxidative phosphorylation	Energy metabolism	Metabolism	GO:0055114(oxidation-reduction process)	GO:0005886(plasma membrane);GO:0016020(membrane);GO:0016021(integral component of membrane)	GO:0016491(oxidoreductase activity);GO:0048038(quinone binding)
orf00198	871	WP_003234917.1	MULTISPECIES: hypothetical protein [Bacillus]	O34688|YBCC_BACSU	UPF0753 protein YbcC	ybcC	Bacillus subtilis (strain 168)	COG3002	S	Uncharacterized conserved protein YbcC, UPF0753/DUF2309 family	K09822	K09822	uncharacterized protein	None	None	None	None	--	--	--
orf00199	175	WP_003246329.1	MULTISPECIES: carbonic anhydrase [Bacillus]	O34823|YBCF_BACSU	Putative carbonic anhydrase-like protein YbcF	ybcF	Bacillus subtilis (strain 168)	COG0288	P	Carbonic anhydrase	--	--	--	--	--	--	--	None	None	GO:0004089(carbonate dehydratase activity);GO:0008270(zinc ion binding)
orf00200	96	WP_003234913.1	MULTISPECIES: hypothetical protein [Bacillus]	O34795|YBCH_BACSU	Uncharacterized protein YbcH	ybcH	Bacillus subtilis (strain 168)	--	--	--	--	--	--	--	--	--	--	--	--	--
orf00201	124	WP_003246482.1	MULTISPECIES: hypothetical protein [Bacillus]	O34380|YBCI_BACSU	Uncharacterized protein YbcI	ybcI	Bacillus subtilis (strain 168)	COG5609	S	Uncharacterized protein YbcI	--	--	--	--	--	--	--	--	--	--
orf00202	57	WP_003246456.1	hypothetical protein [Bacillus subtilis]	--	--	--	--	--	--	--	--	--	--	--	--	--	--	--	--	--
orf00203	100	WP_003234907.1	MULTISPECIES: transcriptional regulator [Bacillus]	C0H3S9|YBZH_BACSU	Uncharacterized HTH-type transcriptional regulator YbzH	ybzH	Bacillus subtilis (strain 168)	COG0640	K	DNA-binding transcriptional regulator, ArsR family	--	--	--	--	--	--	--	GO:0006351(transcription, DNA-templated);GO:0006355(regulation of transcription, DNA-templated)	None	GO:0003677(DNA binding);GO:0003700(DNA-binding transcription factor activity)
orf00204	40	EME05135.1	putative ybzF protein [Bacillus subtilis MB73/2]	--	--	--	--	--	--	--	--	--	--	--	--	--	--	--	--	--
orf00205	390	WP_041850638.1	MULTISPECIES: MFS transporter [Bacillus]	O34663|YBCL_BACSU	Uncharacterized MFS-type transporter YbcL	ybcL	Bacillus subtilis (strain 168)	COG2814	G	Predicted arabinose efflux permease, MFS family	K08164	ybcL	MFS transporter, DHA1 family, putative efflux transporter	None	None	None	None	GO:0006810(transport);GO:0055085(transmembrane transport)	GO:0005886(plasma membrane);GO:0016020(membrane);GO:0016021(integral component of membrane)	None
orf00206	113	WP_032724785.1	MULTISPECIES: hypothetical protein [Bacillus]	--	--	--	--	--	--	--	--	--	--	--	--	--	--	--	--	--
orf00207	67	WP_024571603.1	MULTISPECIES: hypothetical protein [Bacillus]	C0H3T1|YBZI_BACSU	Uncharacterized protein YbzI	ybzI	Bacillus subtilis (strain 168)	--	--	--	--	--	--	--	--	--	--	--	--	--
orf00208	256	WP_041850639.1	MULTISPECIES: serine/threonine protein kinase [Bacillus]	O31435|YBDM_BACSU	Probable serine/threonine-protein kinase YbdM	ybdM	Bacillus subtilis (strain 168)	COG0515	T	Serine/threonine protein kinase	K08884	K08884	serine/threonine protein kinase, bacterial [EC:2.7.11.1]	None	None	None	None	--	--	--
orf00209	285	WP_041850640.1	MULTISPECIES: hypothetical protein [Bacillus]	O31436|YBDN_BACSU	Uncharacterized protein YbdN	ybdN	Bacillus subtilis (strain 168)	--	--	--	--	--	--	--	--	--	--	--	--	--
orf00210	394	WP_041850641.1	MULTISPECIES: DUF4885 domain-containing protein [Bacillus]	O31437|YBDO_BACSU	Uncharacterized protein YbdO	ybdO	Bacillus subtilis (strain 168)	--	--	--	--	--	--	--	--	--	--	--	--	--
orf00211	462	EHA28854.1	putative amino acid permease [Bacillus subtilis subsp. subtilis str. SC-8]	P54425|YBXG_BACSU	Uncharacterized transporter YbxG	ybxG	Bacillus subtilis (strain 168)	COG1113	E	L-asparagine transporter and related permeases	--	--	--	--	--	--	--	GO:0003333(amino acid transmembrane transport);GO:0006810(transport);GO:0006865(amino acid transport);GO:0055085(transmembrane transport)	GO:0016020(membrane);GO:0016021(integral component of membrane)	GO:0015171(amino acid transmembrane transporter activity)
orf00212	82	WP_003234887.1	MULTISPECIES: sigma-G-dependent sporulation-specific SASP protein [Bacillus]	P54379|CSGA_BACSU	Sigma-G-dependent sporulation-specific SASP protein	csgA	Bacillus subtilis (strain 168)	--	--	--	--	--	--	--	--	--	--	GO:0030435(sporulation resulting in formation of a cellular spore)	None	None
orf00213	63	WP_003234886.1	MULTISPECIES: hypothetical protein [Bacillus]	P54426|YBXH_BACSU	Uncharacterized protein YbxH	ybxH	Bacillus subtilis (strain 168)	--	--	--	--	--	--	--	--	--	--	--	--	--
orf00214	267	WP_041850643.1	MULTISPECIES: class D beta-lactamase [Bacillus]	P54427|YBXI_BACSU	Probable beta-lactamase YbxI	ybxI	Bacillus subtilis (strain 168)	COG2602	V	Beta-lactamase class D	K17838	oxa	beta-lactamase class D [EC:3.5.2.6]	ko01501	beta-Lactam resistance	Drug resistance: Antimicrobial	Human Diseases	GO:0017001(antibiotic catabolic process);GO:0046677(response to antibiotic)	None	GO:0008658(penicillin binding);GO:0008800(beta-lactamase activity);GO:0016787(hydrolase activity)
orf00215	417	WP_021481914.1	MULTISPECIES: cytochrome P450 [Bacillus]	O31440|CYPC_BACSU	Fatty-acid peroxygenase	cypC	Bacillus subtilis (strain 168)	COG2124	QV	Cytochrome P450	K15629	CYP152A	fatty-acid peroxygenase [EC:1.11.2.4]	None	None	None	None	GO:0055114(oxidation-reduction process)	None	GO:0004601(peroxidase activity);GO:0005506(iron ion binding);GO:0016491(oxidoreductase activity);GO:0016705(oxidoreductase activity, acting on paired donors, with incorporation or reduction of molecular oxygen);GO:0020037(heme binding)
orf00216	86	WP_041850644.1	MULTISPECIES: hypothetical protein [Bacillus]	O31441|YBYB_BACSU	Uncharacterized protein YbyB	ybyB	Bacillus subtilis (strain 168)	--	--	--	--	--	--	--	--	--	--	--	--	--
orf00217	545	KIO56779.1	hypothetical protein B4143_0207 [Bacillus subtilis]	Q45577|YBEC_BACSU	Probable amino acid-proton symporter YbeC	ybeC	Bacillus subtilis (strain 168)	COG0531	E	Amino acid transporter	--	--	--	--	--	--	--	--	--	--
orf00218	293	WP_041850646.1	MULTISPECIES: glycerophosphodiester phosphodiesterase [Bacillus]	P37965|GLPQ_BACSU	Glycerophosphodiester phosphodiesterase	glpQ	Bacillus subtilis (strain 168)	COG0584	I	Glycerophosphoryl diester phosphodiesterase	K01126	E3.1.4.46, glpQ, ugpQ	glycerophosphoryl diester phosphodiesterase [EC:3.1.4.46]	ko00564	Glycerophospholipid metabolism	Lipid metabolism	Metabolism	--	--	--
orf00219	444	WP_003246460.1	MULTISPECIES: glycerol-3-phosphate transporter [Bacillus]	P37948|GLPT_BACSU	Glycerol-3-phosphate transporter	glpT	Bacillus subtilis (strain 168)	COG2271	G	Sugar phosphate permease	K02445	glpT	MFS transporter, OPA family, glycerol-3-phosphate transporter	None	None	None	None	GO:0006071(glycerol metabolic process);GO:0006810(transport);GO:0006820(anion transport);GO:0015794(glycerol-3-phosphate transmembrane transport);GO:0055085(transmembrane transport)	GO:0005886(plasma membrane);GO:0016020(membrane);GO:0016021(integral component of membrane)	GO:0005215(transporter activity);GO:0015169(glycerol-3-phosphate transmembrane transporter activity);GO:0022857(transmembrane transporter activity)
orf00220	82	WP_015715167.1	MULTISPECIES: hypothetical protein [Bacillus]	O31442|YBEF_BACSU	Uncharacterized protein YbeF	ybeF	Bacillus subtilis (strain 168)	--	--	--	--	--	--	--	--	--	--	None	GO:0016020(membrane);GO:0016021(integral component of membrane)	None
orf00221	305	WP_041850647.1	MULTISPECIES: MarR family transcriptional regulator [Bacillus]	O31443|YBFA_BACSU	Putative HTH-type DNA-binding domain-containing acetyltransferase YbfA	ybfA	Bacillus subtilis (strain 168)	COG0456|COG1846	J|K	Ribosomal protein S18 acetylase RimI and related acetyltransferases|DNA-binding transcriptional regulator, MarR family	--	--	--	--	--	--	--	--	--	--
orf00222	416	WP_041850761.1	MULTISPECIES: MFS transporter [Bacillus]	O31444|YBFB_BACSU	Uncharacterized MFS-type transporter YbfB	ybfB	Bacillus subtilis (strain 168)	COG2271	G	Sugar phosphate permease	--	--	--	--	--	--	--	--	--	--
orf00223	141	WP_041850648.1	MULTISPECIES: hypothetical protein [Bacillus]	O31445|YBFE_BACSU	Uncharacterized protein YbfE	ybfE	Bacillus subtilis (strain 168)	--	--	--	--	--	--	--	--	--	--	--	--	--
orf00224	729	WP_041850649.1	MULTISPECIES: hypothetical protein [Bacillus]	O31447|YBFG_BACSU	Uncharacterized protein YbfG	ybfG	Bacillus subtilis (strain 168)	COG3409	M	Peptidoglycan-binding (PGRP) domain of peptidoglycan hydrolases	--	--	--	--	--	--	--	--	--	--
orf00225	306	WP_041850650.1	MULTISPECIES: EamA family transporter [Bacillus]	O31448|YBFH_BACSU	Uncharacterized transporter YbhF	ybfH	Bacillus subtilis (strain 168)	COG0697	GER	Permease of the drug/metabolite transporter (DMT) superfamily	--	--	--	--	--	--	--	--	--	--
orf00226	275	WP_041850651.1	MULTISPECIES: AraC family transcriptional regulator [Bacillus]	O31449|YBFI_BACSU	Uncharacterized HTH-type transcriptional regulator YbfI	ybfI	Bacillus subtilis (strain 168)	COG1917|COG2207	R|K	Cupin domain protein related to quercetin dioxygenase|AraC-type DNA-binding domain and AraC-containing proteins	--	--	--	--	--	--	--	GO:0006351(transcription, DNA-templated);GO:0006355(regulation of transcription, DNA-templated);GO:0019243(methylglyoxal catabolic process to D-lactate via S-lactoyl-glutathione)	GO:0005829(cytosol)	GO:0000987(proximal promoter sequence-specific DNA binding);GO:0003677(DNA binding);GO:0003700(DNA-binding transcription factor activity);GO:0019172(glyoxalase III activity);GO:0043565(sequence-specific DNA binding)
orf00227	341	WP_015252933.1	MULTISPECIES: ADP-ribosylglycohydrolase [Bacillus]	Q58588|Y1187_METJA	Uncharacterized protein MJ1187	MJ1187	Methanocaldococcus jannaschii (strain ATCC 43067 / DSM 2661 / JAL-1 / JCM 10045 / NBRC 100440)	COG1397	O	ADP-ribosylglycohydrolase	--	--	--	--	--	--	--	--	--	--
orf00228	680	WP_021481904.1	MULTISPECIES: hypothetical protein [Bacillus]	O34330|YOBL_BACSU	Ribonuclease YobL	yobL	Bacillus subtilis (strain 168)	COG5444	V	Predicted ribonuclease, toxin component of the YeeF-YezG toxin-antitoxin module	--	--	--	--	--	--	--	GO:0009405(pathogenesis)	GO:0005576(extracellular region)	GO:0016787(hydrolase activity)
orf00229	384	WP_038827918.1	MULTISPECIES: phosphoribosylglycinamide formyltransferase 2 [Bacillus]	P39771|PURT_BACSU	Formate-dependent phosphoribosylglycinamide formyltransferase	purT	Bacillus subtilis (strain 168)	COG0027	F	Formate-dependent phosphoribosylglycinamide formyltransferase (GAR transformylase)	K08289	purT	phosphoribosylglycinamide formyltransferase 2 [EC:2.1.2.2]	ko00230|ko00670	Purine metabolism|One carbon pool by folate	Nucleotide metabolism|Metabolism of cofactors and vitamins	Metabolism|Metabolism	--	--	--
orf00230	313	WP_041850652.1	MULTISPECIES: metalloprotease [Bacillus]	P39790|MPR_BACSU	Extracellular metalloprotease	mpr	Bacillus subtilis (strain 168)	COG3591	E	V8-like Glu-specific endopeptidase	--	--	--	--	--	--	--	GO:0006508(proteolysis)	None	GO:0004252(serine-type endopeptidase activity);GO:0008233(peptidase activity);GO:0008236(serine-type peptidase activity);GO:0008237(metallopeptidase activity);GO:0016787(hydrolase activity)
orf00231	132	WP_015715171.1	MULTISPECIES: hypothetical protein [Bacillus]	O31451|YBFJ_BACSU	Uncharacterized protein YbfJ	ybfJ	Bacillus subtilis (strain 168)	--	--	--	--	--	--	--	--	--	--	--	--	--
orf00232	296	WP_043940040.1	MULTISPECIES: carboxylesterase [Bacillus]	O31452|YBFK_BACSU	Carboxylesterase YbfK	ybfK	Bacillus subtilis (strain 168)	COG0596|COG0860	HR|M	Pimeloyl-ACP methyl ester carboxylesterase|N-acetylmuramoyl-L-alanine amidase	--	--	--	--	--	--	--	None	None	GO:0016787(hydrolase activity);GO:0052689(carboxylic ester hydrolase activity)
orf00233	171	KIL30764.1	CDP-diacylglycerol--serine O-phosphatidyltransferase [Bacillus subtilis subsp. subtilis]	P39823|PSS_BACSU	CDP-diacylglycerol--serine O-phosphatidyltransferase	pssA	Bacillus subtilis (strain 168)	COG1183	I	Phosphatidylserine synthase	K17103	CHO1, pssA	CDP-diacylglycerol---serine O-phosphatidyltransferase [EC:2.7.8.8]	ko00260|ko00564	Glycine, serine and threonine metabolism|Glycerophospholipid metabolism	Amino acid metabolism|Lipid metabolism	Metabolism|Metabolism	GO:0008654(phospholipid biosynthetic process)	GO:0016020(membrane);GO:0016021(integral component of membrane)	GO:0016740(transferase activity);GO:0016780(phosphotransferase activity, for other substituted phosphate groups)
orf00234	162	WP_003234861.1	MULTISPECIES: DedA family protein [Bacillus]	O31453|YBFM_BACSU	Uncharacterized membrane protein YbfM	ybfM	Bacillus subtilis (strain 168)	COG0586	S	Uncharacterized membrane protein DedA, SNARE-associated domain	--	--	--	--	--	--	--	None	GO:0005886(plasma membrane);GO:0016020(membrane);GO:0016021(integral component of membrane)	None
orf00235	263	WP_003234858.1	MULTISPECIES: phosphatidylserine decarboxylase [Bacillus]	P39822|PSD_BACSU	Phosphatidylserine decarboxylase proenzyme	psd	Bacillus subtilis (strain 168)	COG0688	I	Phosphatidylserine decarboxylase	K01613	psd, PISD	phosphatidylserine decarboxylase [EC:4.1.1.65]	ko00564	Glycerophospholipid metabolism	Lipid metabolism	Metabolism	GO:0006629(lipid metabolic process);GO:0006646(phosphatidylethanolamine biosynthetic process);GO:0008654(phospholipid biosynthetic process)	GO:0005886(plasma membrane);GO:0016020(membrane)	GO:0004609(phosphatidylserine decarboxylase activity);GO:0016829(lyase activity);GO:0016831(carboxy-lyase activity)
orf00236	92	WP_021481898.1	MULTISPECIES: hypothetical protein [Bacillus]	O31454|YBFN_BACSU	Uncharacterized protein YbfN	ybfN	Bacillus subtilis (strain 168)	--	--	--	--	--	--	--	--	--	--	--	--	--
orf00237	446	WP_038827913.1	MULTISPECIES: hydrolase [Bacillus]	O31455|YBFO_BACSU	Putative hydrolase YbfO	ybfO	Bacillus subtilis (strain 168)	COG2312	Q	Erythromycin esterase homolog	K06880	ereA_B	erythromycin esterase [EC:3.1.1.-]	None	None	None	None	--	--	--
orf00238	39	CCU56679.1	hypothetical protein BSUBE1_0048 [Bacillus subtilis E1]	--	--	--	--	--	--	--	--	--	--	--	--	--	--	--	--	--
orf00239	322	WP_003246287.1	MULTISPECIES: sulfurtransferase [Bacillus]	O31457|YBFQ_BACSU	UPF0176 protein YbfQ	ybfQ	Bacillus subtilis (strain 168)	COG1054	R	Predicted sulfurtransferase	K07146	K07146	UPF0176 protein	None	None	None	None	None	None	GO:0016740(transferase activity)
orf00240	414	WP_014478694.1	MULTISPECIES: proton glutamate symport protein [Bacillus]	P39817|GLTP_BACSU	Proton/glutamate-aspartate symporter	gltP	Bacillus subtilis (strain 168)	COG1301	C	Na+/H+-dicarboxylate symporter	K11102	gltP, gltT	proton glutamate symport protein	None	None	None	None	GO:0006810(transport);GO:0015810(aspartate transmembrane transport);GO:0015813(L-glutamate transmembrane transport)	GO:0016020(membrane);GO:0016021(integral component of membrane)	GO:0015293(symporter activity)
orf00241	631	WP_032724820.1	MULTISPECIES: PTS glucose transporter subunit IICBA [Bacillus]	P39816|PTW3C_BACSU	Putative PTS system glucosamine-specific EIICBA component	gamP	Bacillus subtilis (strain 168)	COG1263|COG1264|COG2190	G|G|G	Phosphotransferase system IIC components, glucose/maltose/N-acetylglucosamine-specific|Phosphotransferase system IIB components|Phosphotransferase system IIA component	K02765	PTS-Dgl-EIIC, gamP	PTS system, D-glucosamine-specific IIC component	ko00520|ko02060	Amino sugar and nucleotide sugar metabolism|Phosphotransferase system (PTS)	Carbohydrate metabolism|Membrane transport	Metabolism|Environmental Information Processing	GO:0006810(transport);GO:0008643(carbohydrate transport);GO:0009401(phosphoenolpyruvate-dependent sugar phosphotransferase system);GO:0016310(phosphorylation);GO:1904659(glucose transmembrane transport)	GO:0005886(plasma membrane);GO:0016020(membrane);GO:0016021(integral component of membrane)	GO:0005355(glucose transmembrane transporter activity);GO:0008982(protein-N(PI)-phosphohistidine-sugar phosphotransferase activity);GO:0016301(kinase activity);GO:0016740(transferase activity)
orf00242	249	WP_032724821.1	MULTISPECIES: glucosamine-6-phosphate deaminase [Bacillus]	O31458|GAMA_BACSU	Probable glucosamine-6-phosphate deaminase 2	gamA	Bacillus subtilis (strain 168)	COG0363	G	6-phosphogluconolactonase/Glucosamine-6-phosphate isomerase/deaminase	K02564	nagB, GNPDA	glucosamine-6-phosphate deaminase [EC:3.5.99.6]	ko00520	Amino sugar and nucleotide sugar metabolism	Carbohydrate metabolism	Metabolism	GO:0005975(carbohydrate metabolic process);GO:0006044(N-acetylglucosamine metabolic process)	None	GO:0004342(glucosamine-6-phosphate deaminase activity);GO:0016787(hydrolase activity)
orf00243	235	WP_041850654.1	MULTISPECIES: GntR family transcriptional regulator [Bacillus]	O31459|YBGA_BACSU	Uncharacterized HTH-type transcriptional regulator YbgA	ybgA	Bacillus subtilis (strain 168)	COG2188	K	DNA-binding transcriptional regulator, GntR family	K03710	K03710	GntR family transcriptional regulator	None	None	None	None	GO:0006351(transcription, DNA-templated);GO:0006355(regulation of transcription, DNA-templated)	None	GO:0003677(DNA binding);GO:0003700(DNA-binding transcription factor activity)
orf00244	37	KIO56805.1	hypothetical protein B4143_0233 [Bacillus subtilis]	O31460|YBGB_BACSU	Uncharacterized membrane protein YbgB	ybgB	Bacillus subtilis (strain 168)	--	--	--	--	--	--	--	--	--	--	--	--	--
orf00245	60	KIO56806.1	hypothetical protein B4143_0234 [Bacillus subtilis]	O31460|YBGB_BACSU	Uncharacterized membrane protein YbgB	ybgB	Bacillus subtilis (strain 168)	--	--	--	--	--	--	--	--	--	--	--	--	--
orf00246	356	ADV95167.1	branched-chain amino acid aminotransferase [Bacillus subtilis BSn5]	O31461|ILVE1_BACSU	Branched-chain-amino-acid transaminase 1	ilvE	Bacillus subtilis (strain 168)	COG0115	EH	Branched-chain amino acid aminotransferase/4-amino-4-deoxychorismate lyase	K00826	E2.6.1.42, ilvE	branched-chain amino acid aminotransferase [EC:2.6.1.42]	ko00270|ko00280|ko00290|ko00770	Cysteine and methionine metabolism|Valine, leucine and isoleucine degradation|Valine, leucine and isoleucine biosynthesis|Pantothenate and CoA biosynthesis	Amino acid metabolism|Amino acid metabolism|Amino acid metabolism|Metabolism of cofactors and vitamins	Metabolism|Metabolism|Metabolism|Metabolism	GO:0008152(metabolic process);GO:0008652(cellular amino acid biosynthetic process);GO:0009081(branched-chain amino acid metabolic process);GO:0009082(branched-chain amino acid biosynthetic process);GO:0009097(isoleucine biosynthetic process);GO:0009098(leucine biosynthetic process);GO:0009099(valine biosynthetic process)	None	GO:0003824(catalytic activity);GO:0004084(branched-chain-amino-acid transaminase activity);GO:0008483(transaminase activity);GO:0016740(transferase activity);GO:0052654(L-leucine transaminase activity);GO:0052655(L-valine transaminase activity);GO:0052656(L-isoleucine transaminase activity)
orf00247	448	WP_009966441.1	MULTISPECIES: amino acid permease [Bacillus]	O31462|YBGF_BACSU	Uncharacterized amino acid permease YbgF	ybgF	Bacillus subtilis (strain 168)	COG0833	E	Amino acid permease	K16235	mmuP	S-methylmethionine transporter	None	None	None	None	GO:0003333(amino acid transmembrane transport);GO:0006810(transport);GO:0006865(amino acid transport);GO:0055085(transmembrane transport)	GO:0005886(plasma membrane);GO:0005887(integral component of plasma membrane);GO:0016020(membrane);GO:0016021(integral component of membrane)	GO:0015171(amino acid transmembrane transporter activity);GO:0015179(L-amino acid transmembrane transporter activity);GO:0015297(antiporter activity)
orf00248	315	WP_041850655.1	MULTISPECIES: homocysteine S-methyltransferase [Bacillus]	O31463|HMT_BACSU	Homocysteine S-methyltransferase YbgG	ybgG	Bacillus subtilis (strain 168)	COG2040	E	Homocysteine/selenocysteine methylase (S-methylmethionine-dependent)	K00547	mmuM, BHMT2	homocysteine S-methyltransferase [EC:2.1.1.10]	ko00270	Cysteine and methionine metabolism	Amino acid metabolism	Metabolism	GO:0008652(cellular amino acid biosynthetic process);GO:0009086(methionine biosynthetic process);GO:0032259(methylation)	None	GO:0008168(methyltransferase activity);GO:0016740(transferase activity);GO:0046872(metal ion binding)
orf00249	37	WP_003234833.1	MULTISPECIES: hypothetical protein [Bacillus]	--	--	--	--	--	--	--	--	--	--	--	--	--	--	GO:0032259(methylation)	None	GO:0008168(methyltransferase activity);GO:0016740(transferase activity)
orf00250	478	WP_021481887.1	MULTISPECIES: sodium:alanine symporter [Bacillus]	O31464|GLNT_BACSU	Probable sodium/glutamine symporter GlnT	glnT	Bacillus subtilis (strain 168)	COG1115	E	Na+/alanine symporter	K11626	glnT	putative sodium/glutamine symporter	ko02020	Two-component system	Signal transduction	Environmental Information Processing	--	--	--
orf00251	327	WP_032724836.1	MULTISPECIES: glutaminase [Bacillus]	O31465|GLSA1_BACSU	Glutaminase 1	glsA1	Bacillus subtilis (strain 168)	COG2066	E	Glutaminase	K01425	glsA, GLS	glutaminase [EC:3.5.1.2]	ko00220|ko00250|ko00471|ko04724|ko04727|ko04964|ko05206|ko05230	Arginine biosynthesis|Alanine, aspartate and glutamate metabolism|D-Glutamine and D-glutamate metabolism|Glutamatergic synapse|GABAergic synapse|Proximal tubule bicarbonate reclamation|MicroRNAs in cancer|Central carbon metabolism in cancer	Amino acid metabolism|Amino acid metabolism|Metabolism of other amino acids|Nervous system|Nervous system|Excretory system|Cancers: Overview|Cancers: Overview	Metabolism|Metabolism|Metabolism|Organismal Systems|Organismal Systems|Organismal Systems|Human Diseases|Human Diseases	GO:0006541(glutamine metabolic process)	None	GO:0004359(glutaminase activity);GO:0016787(hydrolase activity)
orf00252	450	ERI41813.1	sensor histidine kinase [Bacillus sp. EGD-AK10]	P40758|GLNK_BACSU	Sensor histidine kinase GlnK	glnK	Bacillus subtilis (strain 168)	COG4191	T	Signal transduction histidine kinase regulating C4-dicarboxylate transport system	K07717	ycbA, glnK	two-component system, sensor histidine kinase YcbA [EC:2.7.13.3]	ko02020	Two-component system	Signal transduction	Environmental Information Processing	GO:0016310(phosphorylation)	GO:0016020(membrane);GO:0016021(integral component of membrane)	GO:0000166(nucleotide binding);GO:0005524(ATP binding);GO:0016301(kinase activity);GO:0016740(transferase activity);GO:0016772(transferase activity, transferring phosphorus-containing groups)
orf00253	314	WP_041850656.1	MULTISPECIES: transcriptional regulator [Bacillus]	P40759|GLNL_BACSU	Transcriptional regulatory protein GlnL	glnL	Bacillus subtilis (strain 168)	COG0784	T	CheY chemotaxis protein or a CheY-like REC (receiver) domain	K07719	ycbB, glnL	two-component system, response regulator YcbB	ko02020	Two-component system	Signal transduction	Environmental Information Processing	GO:0000160(phosphorelay signal transduction system)	None	None
orf00254	43	KIO56815.1	hypothetical protein B4143_0243 [Bacillus subtilis]	--	--	--	--	--	--	--	--	--	--	--	--	--	--	--	--	--
orf00255	308	WP_003246372.1	MULTISPECIES: 5-dehydro-4-deoxyglucarate dehydratase [Bacillus]	P42235|KDGD_BACSU	Probable 5-dehydro-4-deoxyglucarate dehydratase	ycbC	Bacillus subtilis (strain 168)	COG0329	EM	Dihydrodipicolinate synthase/N-acetylneuraminate lyase	K01707	kdgD	5-dehydro-4-deoxyglucarate dehydratase [EC:4.2.1.41]	ko00053	Ascorbate and aldarate metabolism	Carbohydrate metabolism	Metabolism	GO:0008152(metabolic process);GO:0016052(carbohydrate catabolic process);GO:0019394(glucarate catabolic process);GO:0042838(D-glucarate catabolic process)	None	GO:0003824(catalytic activity);GO:0016829(lyase activity);GO:0047448(5-dehydro-4-deoxyglucarate dehydratase activity)
orf00256	488	WP_041850657.1	MULTISPECIES: aldehyde dehydrogenase family protein [Bacillus]	P42236|KGSDH_BACSU	Alpha-ketoglutaric semialdehyde dehydrogenase	gucD	Bacillus subtilis (strain 168)	COG1012	C	Acyl-CoA reductase or other NAD-dependent aldehyde dehydrogenase	K00128	ALDH	aldehyde dehydrogenase (NAD+) [EC:1.2.1.3]	ko00010|ko00053|ko00071|ko00280|ko00310|ko00330|ko00340|ko00380|ko00410|ko00561|ko00620|ko00625|ko00903|ko00981	Glycolysis / Gluconeogenesis|Ascorbate and aldarate metabolism|Fatty acid degradation|Valine, leucine and isoleucine degradation|Lysine degradation|Arginine and proline metabolism|Histidine metabolism|Tryptophan metabolism|beta-Alanine metabolism|Glycerolipid metabolism|Pyruvate metabolism|Chloroalkane and chloroalkene degradation|Limonene and pinene degradation|Insect hormone biosynthesis	Carbohydrate metabolism|Carbohydrate metabolism|Lipid metabolism|Amino acid metabolism|Amino acid metabolism|Amino acid metabolism|Amino acid metabolism|Amino acid metabolism|Metabolism of other amino acids|Lipid metabolism|Carbohydrate metabolism|Xenobiotics biodegradation and metabolism|Metabolism of terpenoids and polyketides|Metabolism of terpenoids and polyketides	Metabolism|Metabolism|Metabolism|Metabolism|Metabolism|Metabolism|Metabolism|Metabolism|Metabolism|Metabolism|Metabolism|Metabolism|Metabolism|Metabolism	--	--	--
orf00257	455	WP_014475680.1	MULTISPECIES: MFS transporter [Bacillus]	P42237|GUDP_BACSU	Probable glucarate transporter	gudP	Bacillus subtilis (strain 168)	COG2271	G	Sugar phosphate permease	K03535	gudP	MFS transporter, ACS family, glucarate transporter	None	None	None	None	GO:0006810(transport);GO:0055085(transmembrane transport)	GO:0016020(membrane);GO:0016021(integral component of membrane)	GO:0005215(transporter activity)
orf00258	455	WP_038427302.1	MULTISPECIES: glucarate dehydratase [Bacillus]	P42238|GUDD_BACSU	Probable glucarate dehydratase	gudD	Bacillus subtilis (strain 168)	COG4948	MR	L-alanine-DL-glutamate epimerase or related enzyme of enolase superfamily	K01706	gudD	glucarate dehydratase [EC:4.2.1.40]	ko00053	Ascorbate and aldarate metabolism	Carbohydrate metabolism	Metabolism	--	--	--
orf00259	233	WP_015715176.1	MULTISPECIES: GntR family transcriptional regulator [Bacillus]	P42239|YCBG_BACSU	Uncharacterized HTH-type transcriptional regulator YcbG	ycbG	Bacillus subtilis (strain 168)	COG2186	K	DNA-binding transcriptional regulator, FadR family	--	--	--	--	--	--	--	GO:0006351(transcription, DNA-templated);GO:0006355(regulation of transcription, DNA-templated)	None	GO:0003677(DNA binding);GO:0003700(DNA-binding transcription factor activity)
orf00260	510	WP_015715177.1	MULTISPECIES: galactarate dehydratase [Bacillus]	P42240|GARD_BACSU	Probable galactarate dehydratase (L-threo-forming)	garD	Bacillus subtilis (strain 168)	COG2721	G	Altronate dehydratase	K01708	garD	galactarate dehydratase [EC:4.2.1.42]	ko00053	Ascorbate and aldarate metabolism	Carbohydrate metabolism	Metabolism	GO:0046392(galactarate catabolic process)	None	GO:0008867(galactarate dehydratase activity);GO:0016829(lyase activity)
orf00261	42	KIO56822.1	hypothetical protein B4143_0250 [Bacillus subtilis]	--	--	--	--	--	--	--	--	--	--	--	--	--	--	--	--	--
orf00262	306	WP_015715178.1	MULTISPECIES: hypothetical protein [Bacillus]	P42242|YCBJ_BACSU	Uncharacterized protein YcbJ	ycbJ	Bacillus subtilis (strain 168)	COG3173	R	Predicted kinase, aminoglycoside phosphotransferase (APT) family	K06979	mph	macrolide phosphotransferase	None	None	None	None	GO:0016310(phosphorylation)	None	GO:0000166(nucleotide binding);GO:0005524(ATP binding);GO:0016301(kinase activity);GO:0016740(transferase activity)
orf00263	53	WP_015715179.1	MULTISPECIES: tryptophan RNA-binding attenuator protein inhibitory protein [Bacillus]	O31466|RTPA_BACSU	Tryptophan RNA-binding attenuator protein inhibitory protein	rtpA	Bacillus subtilis (strain 168)	--	--	--	--	--	--	--	--	--	--	GO:0006351(transcription, DNA-templated);GO:0006355(regulation of transcription, DNA-templated)	GO:0005737(cytoplasm)	GO:0031072(heat shock protein binding);GO:0051082(unfolded protein binding)
orf00264	312	WP_015715180.1	MULTISPECIES: EamA family transporter [Bacillus]	P42243|YCBK_BACSU	Uncharacterized transporter YcbK	ycbK	Bacillus subtilis (strain 168)	COG0697	GER	Permease of the drug/metabolite transporter (DMT) superfamily	--	--	--	--	--	--	--	GO:0006810(transport)	GO:0005886(plasma membrane);GO:0016020(membrane);GO:0016021(integral component of membrane)	None
orf00265	230	WP_015715181.1	MULTISPECIES: DNA-binding response regulator [Bacillus]	P42244|YCBL_BACSU	Uncharacterized transcriptional regulatory protein YcbL	ycbL	Bacillus subtilis (strain 168)	COG0745	TK	DNA-binding response regulator, OmpR family, contains REC and winged-helix (wHTH) domain	--	--	--	--	--	--	--	--	--	--
orf00266	311	WP_015715182.1	MULTISPECIES: two-component sensor histidine kinase [Bacillus]	P42245|YCBM_BACSU	Sensor histidine kinase YcbM	ycbM	Bacillus subtilis (strain 168)	COG2205	T	K+-sensing histidine kinase KdpD	--	--	--	--	--	--	--	GO:0007165(signal transduction);GO:0016310(phosphorylation)	None	GO:0000155(phosphorelay sensor kinase activity);GO:0000166(nucleotide binding);GO:0005524(ATP binding);GO:0016301(kinase activity);GO:0016740(transferase activity);GO:0016772(transferase activity, transferring phosphorus-containing groups)
orf00267	307	WP_015715183.1	MULTISPECIES: bacitracin ABC transporter ATP-binding protein [Bacillus]	P42246|YCBN_BACSU	Uncharacterized ABC transporter ATP-binding protein YcbN	ycbN	Bacillus subtilis (strain 168)	COG1131	V	ABC-type multidrug transport system, ATPase component	K01990	ABC-2.A	ABC-2 type transport system ATP-binding protein	None	None	None	None	--	--	--
orf00268	229	WP_015715184.1	MULTISPECIES: ABC transporter permease [Bacillus]	P42247|YCBO_BACSU	Uncharacterized protein YcbO	ycbO	Bacillus subtilis (strain 168)	--	--	--	--	--	--	--	--	--	--	--	--	--
orf00269	38	AEP89317.1	hypothetical protein I33_0297 [Bacillus subtilis subsp. subtilis str. RO-NN-1]	--	--	--	--	--	--	--	--	--	--	--	--	--	--	--	--	--
orf00270	128	WP_003246313.1	MULTISPECIES: membrane protein [Bacillus]	P42248|YCBP_BACSU	Uncharacterized protein YcbP	ycbP	Bacillus subtilis (strain 168)	--	--	--	--	--	--	--	--	--	--	None	GO:0005886(plasma membrane);GO:0016020(membrane);GO:0016021(integral component of membrane)	None
orf00271	48	WP_003234791.1	hypothetical protein [Bacillus subtilis]	--	--	--	--	--	--	--	--	--	--	--	--	--	--	--	--	--
orf00272	142	WP_015715185.1	MULTISPECIES: cell wall hydrolase [Bacillus]	P42249|CWLJ_BACSU	Cell wall hydrolase CwlJ	cwlJ	Bacillus subtilis (strain 168)	COG3773	DM	Cell wall hydrolase CwlJ, involved in spore germination	K01449	cwlJ, sleB	N-acetylmuramoyl-L-alanine amidase [EC:3.5.1.28]	None	None	None	None	None	None	GO:0016787(hydrolase activity)
orf00273	243	WP_041520541.1	MULTISPECIES: hypothetical protein [Bacillus]	P42250|YCBR_BACSU	Uncharacterized protein YcbR	ycbR	Bacillus subtilis (strain 168)	COG2304	R	Secreted protein containing bacterial Ig-like domain and vWFA domain	--	--	--	--	--	--	--	--	--	--
orf00274	58	WP_015715187.1	hypothetical protein [Bacillus subtilis]	C0H3T2|YCZK_BACSU	Uncharacterized protein YczK	yczK	Bacillus subtilis (strain 168)	--	--	--	--	--	--	--	--	--	--	--	--	--
orf00275	583	WP_014475691.1	MULTISPECIES: alkaline phosphatase [Bacillus]	P42251|PPBD_BACSU	Alkaline phosphatase D	phoD	Bacillus subtilis (strain 168)	COG3540	P	Phosphodiesterase/alkaline phosphatase D	K01113	phoD	alkaline phosphatase D [EC:3.1.3.1]	ko00790|ko02020	Folate biosynthesis|Two-component system	Metabolism of cofactors and vitamins|Signal transduction	Metabolism|Environmental Information Processing	None	None	GO:0004035(alkaline phosphatase activity);GO:0016787(hydrolase activity)
orf00276	70	WP_003223835.1	MULTISPECIES: protein translocase TatA [Bacilli]	O31467|TATAD_BACSU	Sec-independent protein translocase protein TatAd	tatAd	Bacillus subtilis (strain 168)	COG1826	U	Sec-independent protein translocase protein TatA	K03116	tatA	sec-independent protein translocase protein TatA	ko03060|ko03070	Protein export|Bacterial secretion system	Folding, sorting and degradation|Membrane transport	Genetic Information Processing|Environmental Information Processing	GO:0006810(transport);GO:0009306(protein secretion);GO:0015031(protein transport);GO:0043953(protein transport by the Tat complex)	GO:0005737(cytoplasm);GO:0005829(cytosol);GO:0005886(plasma membrane);GO:0005887(integral component of plasma membrane);GO:0016020(membrane);GO:0016021(integral component of membrane);GO:0033281(TAT protein transport complex)	GO:0008320(protein transmembrane transporter activity);GO:0008565(protein transporter activity)
orf00277	242	WP_003234779.1	MULTISPECIES: twin arginine-targeting protein translocase TatC [Bacillus]	P42252|TATCD_BACSU	Sec-independent protein translocase protein TatCd	tatC1	Bacillus subtilis (strain 168)	COG0805	U	Sec-independent protein secretion pathway component TatC	K03118	tatC	sec-independent protein translocase protein TatC	ko03060|ko03070	Protein export|Bacterial secretion system	Folding, sorting and degradation|Membrane transport	Genetic Information Processing|Environmental Information Processing	GO:0006810(transport);GO:0015031(protein transport);GO:0043953(protein transport by the Tat complex)	GO:0005886(plasma membrane);GO:0005887(integral component of plasma membrane);GO:0016020(membrane);GO:0016021(integral component of membrane);GO:0033281(TAT protein transport complex)	GO:0008320(protein transmembrane transporter activity)
orf00278	215	WP_015715188.1	MULTISPECIES: pyroglutamyl-peptidase I [Bacillus]	P28618|PCP_BACSU	Pyrrolidone-carboxylate peptidase	pcp	Bacillus subtilis (strain 168)	COG2039	O	Pyrrolidone-carboxylate peptidase (N-terminal pyroglutamyl peptidase)	K01304	pcp	pyroglutamyl-peptidase [EC:3.4.19.3]	None	None	None	None	--	--	--
orf00279	370	WP_015715189.1	MULTISPECIES: aminotransferase [Bacillus]	P42253|YCBU_BACSU	Uncharacterized aminotransferase YcbU	ycbU	Bacillus subtilis (strain 168)	COG0520	E	Selenocysteine lyase/Cysteine desulfurase	--	--	--	--	--	--	--	None	None	GO:0003824(catalytic activity);GO:0016740(transferase activity);GO:0031071(cysteine desulfurase activity)
orf00280	477	WP_003234772.1	MULTISPECIES: lincomycin efflux MFS transporter Lmr(B) [Bacillus]	O35018|LMRB_BACSU	Lincomycin resistance protein LmrB	lmrB	Bacillus subtilis (strain 168)	COG0477	GEPR	MFS family permease	K18926	lmrB	MFS transporter, DHA2 family, lincomycin resistance protein	None	None	None	None	GO:0006810(transport);GO:0055085(transmembrane transport)	GO:0005886(plasma membrane);GO:0016020(membrane);GO:0016021(integral component of membrane)	None
orf00281	188	WP_003234771.1	MULTISPECIES: TetR family transcriptional regulator [Bacillus]	O34619|LMRA_BACSU	HTH-type transcriptional regulator LmrA	lmrA	Bacillus subtilis (strain 168)	COG1309	K	DNA-binding transcriptional regulator, AcrR family	K18939	lmrA, yxaF	TetR/AcrR family transcriptional regulator, lmrAB and yxaGH operons repressor	None	None	None	None	GO:0006351(transcription, DNA-templated);GO:0006355(regulation of transcription, DNA-templated)	None	GO:0003677(DNA binding)
orf00282	375	WP_003234769.1	MULTISPECIES: L-asparaginase [Bacillus]	O34482|ASPG2_BACSU	L-asparaginase 2	ansZ	Bacillus subtilis (strain 168)	COG0252	JU	L-asparaginase/archaeal Glu-tRNAGln amidotransferase subunit D	K01424	E3.5.1.1, ansA, ansB	L-asparaginase [EC:3.5.1.1]	ko00250|ko00460	Alanine, aspartate and glutamate metabolism|Cyanoamino acid metabolism	Amino acid metabolism|Metabolism of other amino acids	Metabolism|Metabolism	GO:0006520(cellular amino acid metabolic process);GO:0006528(asparagine metabolic process)	None	GO:0004067(asparaginase activity);GO:0016787(hydrolase activity)
orf00283	212	WP_015715191.1	MULTISPECIES: esterase [Bacillus]	P37957|ESTA_BACSU	Lipase EstA	estA	Bacillus subtilis (strain 168)	COG1075	I	Triacylglycerol esterase/lipase EstA, alpha/beta hydrolase fold	K01046	lip, TGL2	triacylglycerol lipase [EC:3.1.1.3]	ko00561	Glycerolipid metabolism	Lipid metabolism	Metabolism	None	None	GO:0016787(hydrolase activity)
orf00284	121	EHA28786.1	putative integral inner membrane protein [Bacillus subtilis subsp. subtilis str. SC-8]	O31469|YCZC_BACSU	Uncharacterized protein YczC	yczC	Bacillus subtilis (strain 168)	COG1714	S	Uncharacterized membrane protein YckC, RDD family	--	--	--	--	--	--	--	None	GO:0005886(plasma membrane);GO:0016020(membrane);GO:0016021(integral component of membrane)	None
orf00285	358	WP_015715193.1	MULTISPECIES: hypothetical protein [Bacillus]	O34478|YCCF_BACSU	Uncharacterized protein YccF	yccF	Bacillus subtilis (strain 168)	COG1405|COG3012	K|S	Transcription initiation factor TFIIIB, Brf1 subunit/Transcription initiation factor TFIIB|Uncharacterized conserved protein YchJ, contains N- and C-terminal SEC-C domains	K07039	K07039	uncharacterized protein	None	None	None	None	None	None	GO:0003677(DNA binding)
orf00286	318	WP_015715194.1	MULTISPECIES: sensor histidine kinase [Bacillus]	P70954|NATK_BACSU	Sensor histidine kinase NatK	natK	Bacillus subtilis (strain 168)	COG3290	T	Sensor histidine kinase regulating citrate/malate metabolism	K11640	natK	two-component system, LytTR family, sensor histidine kinase NatK [EC:2.7.13.3]	ko02020	Two-component system	Signal transduction	Environmental Information Processing	--	--	--
orf00287	233	WP_003234759.1	MULTISPECIES: DNA-binding response regulator [Bacillus]	P70955|NATR_BACSU	Transcriptional regulatory protein NatR	natR	Bacillus subtilis (strain 168)	COG3279	KT	DNA-binding response regulator, LytR/AlgR family	K11641	natR	two-component system, LytTR family, response regulator NatR	ko02020	Two-component system	Signal transduction	Environmental Information Processing	GO:0000160(phosphorelay signal transduction system);GO:0006351(transcription, DNA-templated);GO:0006355(regulation of transcription, DNA-templated)	GO:0005737(cytoplasm)	GO:0003677(DNA binding)
orf00288	246	WP_015715195.1	MULTISPECIES: ABC transporter ATP-binding protein [Bacillus]	P46903|NATA_BACSU	ABC transporter ATP-binding protein NatA	natA	Bacillus subtilis (strain 168)	COG4555	CP	ABC-type Na+ transport system, ATPase component NatA	K09697	natA	sodium transport system ATP-binding protein [EC:7.2.2.4]	ko02010|ko02020	ABC transporters|Two-component system	Membrane transport|Signal transduction	Environmental Information Processing|Environmental Information Processing	None	None	GO:0000166(nucleotide binding);GO:0005524(ATP binding);GO:0016787(hydrolase activity);GO:0016887(ATPase activity)
orf00289	386	WP_015715196.1	MULTISPECIES: ABC transporter permease NatB [Bacillus]	P46904|NATB_BACSU	ABC transporter permease protein NatB	natB	Bacillus subtilis (strain 168)	COG1668	CP	ABC-type Na+ efflux pump, permease component	K09696	natB	sodium transport system permease protein	ko02010|ko02020	ABC transporters|Two-component system	Membrane transport|Signal transduction	Environmental Information Processing|Environmental Information Processing	GO:0006810(transport)	None	None
orf00290	310	WP_015715197.1	MULTISPECIES: oxidoreductase ion channel protein IolS [Bacillus]	P46905|YCCK_BACSU	Uncharacterized oxidoreductase YccK	yccK	Bacillus subtilis (strain 168)	COG0667	R	Predicted oxidoreductase (related to aryl-alcohol dehydrogenase)	--	--	--	--	--	--	--	GO:0055114(oxidation-reduction process)	None	GO:0016491(oxidoreductase activity)
orf00291	354	WP_003234750.1	MULTISPECIES: lipoprotein [Bacillus]	O34538|YCDA_BACSU	Uncharacterized lipoprotein YcdA	ycdA	Bacillus subtilis (strain 168)	--	--	--	--	--	--	--	--	--	--	None	GO:0005886(plasma membrane);GO:0016020(membrane)	None
orf00292	472	WP_015715198.1	MULTISPECIES: hypothetical protein [Bacillus]	O34621|YCDB_BACSU	Uncharacterized protein YcdB	ycdB	Bacillus subtilis (strain 168)	--	--	--	--	--	--	--	--	--	--	--	--	--
orf00293	499	ADV95210.1	putative hydrolase [Bacillus subtilis BSn5]	O34772|YCDC_BACSU	Uncharacterized protein YcdC	ycdC	Bacillus subtilis (strain 168)	--	--	--	--	--	--	--	--	--	--	--	--	--
orf00294	131	KIO56856.1	hypothetical protein B4143_0284 [Bacillus subtilis]	O34360|CWLK_BACSU	Peptidoglycan L-alanyl-D-glutamate endopeptidase CwlK	cwlK	Bacillus subtilis (strain 168)	COG1876	M	LD-carboxypeptidase LdcB, LAS superfamily	K17733	cwlK	peptidoglycan LD-endopeptidase CwlK [EC:3.4.-.-]	None	None	None	None	--	--	--
orf00295	373	WP_015715201.1	MULTISPECIES: transcriptional regulator [Bacillus]	O34327|RAPJ_BACSU	Response regulator aspartate phosphatase J	rapJ	Bacillus subtilis (strain 168)	COG0457	R	Tetratricopeptide (TPR) repeat	K06368	rapJ	response regulator aspartate phosphatase J [EC:3.1.-.-]	None	None	None	None	None	None	GO:0004721(phosphoprotein phosphatase activity);GO:0016787(hydrolase activity)
orf00296	258	WP_003234739.1	MULTISPECIES: glucose 1-dehydrogenase [Bacillus]	P80869|DHG2_BACSU	Glucose 1-dehydrogenase 2	ycdF	Bacillus subtilis (strain 168)	COG1028	IQR	NAD(P)-dependent dehydrogenase, short-chain alcohol dehydrogenase family	K00034	gdh	glucose 1-dehydrogenase [EC:1.1.1.47]	ko00030	Pentose phosphate pathway	Carbohydrate metabolism	Metabolism	GO:0055114(oxidation-reduction process)	None	GO:0016491(oxidoreductase activity);GO:0047936(glucose 1-dehydrogenase [NAD(P)] activity)
orf00297	561	WP_015715202.1	MULTISPECIES: alpha-glucosidase [Bacillus]	O34364|O16G2_BACSU	Probable oligo-1,6-glucosidase 2	ycdG	Bacillus subtilis (strain 168)	COG0366	G	Glycosidase	K01182	IMA, malL	oligo-1,6-glucosidase [EC:3.2.1.10]	ko00052|ko00500	Galactose metabolism|Starch and sucrose metabolism	Carbohydrate metabolism|Carbohydrate metabolism	Metabolism|Metabolism	--	--	--
orf00298	319	WP_015715203.1	MULTISPECIES: zinc ABC transporter substrate-binding protein [Bacillus]	O34966|ZNUA_BACSU	High-affinity zinc uptake system binding-protein ZnuA	znuA	Bacillus subtilis (strain 168)	COG0803	P	ABC-type Zn uptake system ZnuABC, Zn-binding component ZnuA	K09815	znuA	zinc transport system substrate-binding protein	ko02010	ABC transporters	Membrane transport	Environmental Information Processing	GO:0006810(transport);GO:0006811(ion transport);GO:0006829(zinc ion transport);GO:0007155(cell adhesion);GO:0010043(response to zinc ion);GO:0030001(metal ion transport)	GO:0005886(plasma membrane);GO:0016020(membrane)	GO:0046872(metal ion binding)
orf00299	231	WP_014475714.1	MULTISPECIES: zinc uptake system ATP-binding protein ZnuC [Bacillus]	O34946|ZNUC_BACSU	High-affinity zinc uptake system ATP-binding protein ZnuC	znuC	Bacillus subtilis (strain 168)	COG1121	P	ABC-type Mn2+/Zn2+ transport system, ATPase component	K09817	znuC	zinc transport system ATP-binding protein [EC:3.6.3.-]	ko02010	ABC transporters	Membrane transport	Environmental Information Processing	None	None	GO:0000166(nucleotide binding);GO:0005524(ATP binding);GO:0016787(hydrolase activity);GO:0016887(ATPase activity)
orf00300	280	WP_003246340.1	MULTISPECIES: zinc uptake system membrane protein ZnuB [Bacillus]	O34610|ZNUB_BACSU	High-affinity zinc uptake system membrane protein ZnuB	znuB	Bacillus subtilis (strain 168)	COG1108	P	ABC-type Mn2+/Zn2+ transport system, permease component	K09816	znuB	zinc transport system permease protein	ko02010	ABC transporters	Membrane transport	Environmental Information Processing	GO:0006810(transport);GO:0006811(ion transport);GO:0006829(zinc ion transport);GO:0010043(response to zinc ion)	GO:0005886(plasma membrane);GO:0016020(membrane);GO:0016021(integral component of membrane)	GO:0005524(ATP binding);GO:0042626(ATPase activity, coupled to transmembrane movement of substances)
orf00301	331	WP_015715204.1	MULTISPECIES: luciferase family oxidoreductase [Bacillus]	O34504|YCEB_BACSU	Uncharacterized protein YceB	yceB	Bacillus subtilis (strain 168)	COG2141	HR	Flavin-dependent oxidoreductase, luciferase family (includes alkanesulfonate monooxygenase SsuD and methylene tetrahydromethanopterin reductase)	--	--	--	--	--	--	--	--	--	--
orf00302	199	WP_003234725.1	MULTISPECIES: stress response protein SCP2 [Bacillus]	P81100|SCP2_BACSU	Stress response protein SCP2	yceC	Bacillus subtilis (strain 168)	COG2310	T	Stress response protein SCP2	--	--	--	--	--	--	--	GO:0006950(response to stress)	None	None
orf00303	193	WP_003234723.1	MULTISPECIES: general stress protein 16U [Bacillus]	P80875|G16U_BACSU	General stress protein 16U	yceD	Bacillus subtilis (strain 168)	COG2310	T	Stress response protein SCP2	K05795	terD	tellurium resistance protein TerD	None	None	None	None	GO:0006950(response to stress)	None	None
orf00304	192	WP_003241242.1	MULTISPECIES: chemical-damaging agent resistance protein C [Bacillus]	O34384|YCEE_BACSU	Uncharacterized protein YceE	yceE	Bacillus subtilis (strain 168)	COG2310	T	Stress response protein SCP2	K05795	terD	tellurium resistance protein TerD	None	None	None	None	GO:0006950(response to stress)	None	None
orf00305	257	WP_003234719.1	MULTISPECIES: membrane protein [Bacillus]	O34447|YCEF_BACSU	Uncharacterized membrane protein YceF	yceF	Bacillus subtilis (strain 168)	COG0861	P	Membrane protein TerC, possibly involved in tellurium resistance	--	--	--	--	--	--	--	None	GO:0016020(membrane);GO:0016021(integral component of membrane)	None
orf00306	537	WP_015715205.1	MULTISPECIES: hypothetical protein [Bacillus]	O34809|YCEG_BACSU	Uncharacterized protein YceG	yceG	Bacillus subtilis (strain 168)	--	--	--	--	--	--	--	--	--	--	--	--	--
orf00307	363	WP_003234715.1	MULTISPECIES: toxic anion resistance protein [Bacillus]	O34833|YCEH_BACSU	Uncharacterized protein YceH	yceH	Bacillus subtilis (strain 168)	COG3853	V	Uncharacterized conserved protein YaaN involved in tellurite resistance	--	--	--	--	--	--	--	--	--	--
orf00308	400	WP_015715206.1	MULTISPECIES: MFS transporter [Bacillus]	O34691|NAIP_BACSU	Putative niacin/nicotinamide transporter NaiP	naiP	Bacillus subtilis (strain 168)	COG0477	GEPR	MFS family permease	K08369	ydjE	MFS transporter, putative metabolite:H+ symporter	None	None	None	None	GO:0055085(transmembrane transport)	GO:0016020(membrane);GO:0016021(integral component of membrane)	GO:0005215(transporter activity)
orf00309	390	WP_029317213.1	MULTISPECIES: MFS transporter [Bacillus]	O34724|YCEJ_BACSU	Uncharacterized MFS-type transporter YceJ	yceJ	Bacillus subtilis (strain 168)	COG2814	G	Predicted arabinose efflux permease, MFS family	--	--	--	--	--	--	--	--	--	--
orf00310	93	WP_003234708.1	MULTISPECIES: transcriptional regulator [Bacillus]	O34464|YCEK_BACSU	Uncharacterized HTH-type transcriptional regulator YceK	yceK	Bacillus subtilis (strain 168)	COG0640	K	DNA-binding transcriptional regulator, ArsR family	--	--	--	--	--	--	--	GO:0006351(transcription, DNA-templated);GO:0006355(regulation of transcription, DNA-templated)	None	GO:0003677(DNA binding);GO:0003700(DNA-binding transcription factor activity)
orf00311	418	WP_003246301.1	MULTISPECIES: glycine/betaine ABC transporter ATP-binding protein [Bacillus]	P46920|OPUAA_BACSU	Glycine betaine transport ATP-binding protein OpuAA	opuAA	Bacillus subtilis (strain 168)	COG0517|COG4175	T|E	CBS domain|ABC-type proline/glycine betaine transport system, ATPase component	K02000	proV	glycine betaine/proline transport system ATP-binding protein [EC:3.6.3.32]	ko02010	ABC transporters	Membrane transport	Environmental Information Processing	GO:0006810(transport);GO:0006865(amino acid transport);GO:0031460(glycine betaine transport)	GO:0016020(membrane)	GO:0000166(nucleotide binding);GO:0005524(ATP binding);GO:0015418(quaternary-ammonium-compound-transporting ATPase activity);GO:0016787(hydrolase activity);GO:0016887(ATPase activity)
orf00312	282	WP_003234703.1	MULTISPECIES: glycine/betaine ABC transporter permease [Bacillus]	P46921|OPUAB_BACSU	Glycine betaine transport system permease protein OpuAB	opuAB	Bacillus subtilis (strain 168)	COG4176	E	ABC-type proline/glycine betaine transport system, permease component	K02001	proW	glycine betaine/proline transport system permease protein	ko02010	ABC transporters	Membrane transport	Environmental Information Processing	GO:0006810(transport);GO:0006865(amino acid transport);GO:0015871(choline transport)	GO:0005886(plasma membrane);GO:0016020(membrane);GO:0016021(integral component of membrane)	GO:0005215(transporter activity)
orf00313	293	WP_003246462.1	MULTISPECIES: glycine/betaine ABC transporter substrate-binding protein [Bacillus]	P46922|OPUAC_BACSU	Glycine betaine-binding protein OpuAC	opuAC	Bacillus subtilis (strain 168)	COG2113	E	ABC-type proline/glycine betaine transport system, periplasmic component	K02002	proX	glycine betaine/proline transport system substrate-binding protein	ko02010	ABC transporters	Membrane transport	Environmental Information Processing	GO:0006810(transport);GO:0006865(amino acid transport);GO:0071705(nitrogen compound transport)	GO:0005886(plasma membrane);GO:0016020(membrane)	GO:0005215(transporter activity);GO:0050997(quaternary ammonium group binding)
orf00314	383	WP_043940043.1	MULTISPECIES: amidohydrolase AmhX [Bacillus]	P54983|AMHX_BACSU	Amidohydrolase AmhX	amhX	Bacillus subtilis (strain 168)	COG1473	R	Metal-dependent amidase/aminoacylase/carboxypeptidase	K14665	amhX	amidohydrolase [EC:3.5.1.-]	None	None	None	None	GO:0008152(metabolic process)	None	GO:0016787(hydrolase activity)
orf00315	477	WP_003246402.1	MULTISPECIES: na+/H+ antiporter family protein [Bacillus]	P55908|YCGA_BACSU	Uncharacterized protein YcgA	ycgA	Bacillus subtilis (strain 168)	COG1288	R	Uncharacterized membrane protein YfcC, ion transporter superfamily	--	--	--	--	--	--	--	None	GO:0016020(membrane);GO:0016021(integral component of membrane)	None
orf00316	163	WP_014475727.1	MULTISPECIES: hypothetical protein [Bacillus]	P55909|YCGB_BACSU	Uncharacterized protein YcgB	ycgB	Bacillus subtilis (strain 168)	--	--	--	--	--	--	--	--	--	--	None	GO:0016020(membrane);GO:0016021(integral component of membrane)	None
orf00317	659	WP_043940044.1	MULTISPECIES: alpha-amylase [Bacillus]	P00691|AMY_BACSU	Alpha-amylase	amyE	Bacillus subtilis (strain 168)	COG0366	G	Glycosidase	K01176	AMY, amyA, malS	alpha-amylase [EC:3.2.1.1]	ko00500|ko04973	Starch and sucrose metabolism|Carbohydrate digestion and absorption	Carbohydrate metabolism|Digestive system	Metabolism|Organismal Systems	--	--	--
orf00318	40	AFI26851.1	hypothetical protein MY9_0312 [Bacillus sp. JS]	--	--	--	--	--	--	--	--	--	--	--	--	--	--	--	--	--
orf00319	321	WP_043940045.1	MULTISPECIES: L-lactate dehydrogenase [Bacillus]	P13714|LDH_BACSU	L-lactate dehydrogenase	ldh	Bacillus subtilis (strain 168)	COG0039	C	Malate/lactate dehydrogenase	K00016	LDH, ldh	L-lactate dehydrogenase [EC:1.1.1.27]	ko00010|ko00270|ko00620|ko00640|ko04922	Glycolysis / Gluconeogenesis|Cysteine and methionine metabolism|Pyruvate metabolism|Propanoate metabolism|Glucagon signaling pathway	Carbohydrate metabolism|Amino acid metabolism|Carbohydrate metabolism|Carbohydrate metabolism|Endocrine system	Metabolism|Metabolism|Metabolism|Metabolism|Organismal Systems	GO:0005975(carbohydrate metabolic process);GO:0006096(glycolytic process);GO:0019752(carboxylic acid metabolic process);GO:0055114(oxidation-reduction process)	GO:0005737(cytoplasm)	GO:0003824(catalytic activity);GO:0004459(L-lactate dehydrogenase activity);GO:0016491(oxidoreductase activity);GO:0016616(oxidoreductase activity, acting on the CH-OH group of donors, NAD or NADP as acceptor)
orf00320	541	WP_003246465.1	MULTISPECIES: L-lactate permease [Bacillus]	P55910|LCTP_BACSU	L-lactate permease	lctP	Bacillus subtilis (strain 168)	COG1620	C	L-lactate permease	K03303	lctP	lactate permease	None	None	None	None	GO:0006810(transport);GO:0015727(lactate transport)	GO:0005886(plasma membrane);GO:0005887(integral component of plasma membrane);GO:0016020(membrane);GO:0016021(integral component of membrane)	GO:0015129(lactate transmembrane transporter activity)
orf00321	512	WP_003246377.1	MULTISPECIES: multidrug resistance protein 3 [Bacillus]	P96712|BMR3_BACSU	Multidrug resistance protein 3	bmr3	Bacillus subtilis (strain 168)	COG2814	G	Predicted arabinose efflux permease, MFS family	--	--	--	--	--	--	--	GO:0006810(transport);GO:0046677(response to antibiotic);GO:0055085(transmembrane transport)	GO:0005886(plasma membrane);GO:0016020(membrane);GO:0016021(integral component of membrane)	None
orf00322	154	WP_003246360.1	MULTISPECIES: transcriptional regulator [Bacillus]	O31472|YCGE_BACSU	Uncharacterized HTH-type transcriptional regulator YcgE	ycgE	Bacillus subtilis (strain 168)	COG1846	K	DNA-binding transcriptional regulator, MarR family	--	--	--	--	--	--	--	GO:0006351(transcription, DNA-templated);GO:0006355(regulation of transcription, DNA-templated)	None	GO:0003677(DNA binding);GO:0003700(DNA-binding transcription factor activity);GO:0044212(transcription regulatory region DNA binding)
orf00323	209	WP_003246469.1	MULTISPECIES: amino acid transporter [Bacillus]	P94381|YCGF_BACSU	Putative amino acid efflux protein YcgF	ycgF	Bacillus subtilis (strain 168)	COG1280	E	Threonine/homoserine/homoserine lactone efflux protein	--	--	--	--	--	--	--	GO:0006865(amino acid transport)	GO:0005886(plasma membrane);GO:0016020(membrane);GO:0016021(integral component of membrane)	GO:0015171(amino acid transmembrane transporter activity)
orf00324	253	WP_003246374.1	MULTISPECIES: hypothetical protein [Bacillus]	P94382|YCGG_BACSU	Uncharacterized protein YcgG	ycgG	Bacillus subtilis (strain 168)	COG3403	S	Uncharacterized protein YcgG, contains conserved FPC and CPF motifs	K09190	K09190	uncharacterized protein	None	None	None	None	--	--	--
orf00325	446	WP_003246486.1	MULTISPECIES: transporter [Bacillus]	P94383|YCGH_BACSU	Uncharacterized transporter YcgH	ycgH	Bacillus subtilis (strain 168)	COG1113	E	L-asparagine transporter and related permeases	--	--	--	--	--	--	--	GO:0003333(amino acid transmembrane transport);GO:0006810(transport);GO:0006865(amino acid transport);GO:0055085(transmembrane transport)	GO:0005886(plasma membrane);GO:0005887(integral component of plasma membrane);GO:0016020(membrane);GO:0016021(integral component of membrane)	GO:0015171(amino acid transmembrane transporter activity);GO:0015179(L-amino acid transmembrane transporter activity);GO:0015297(antiporter activity)
orf00326	198	WP_003246345.1	MULTISPECIES: hypothetical protein [Bacillus]	O31473|YCGI_BACSU	Uncharacterized protein YcgI	ycgI	Bacillus subtilis (strain 168)	COG3665	S	Uncharacterized conserved protein YcgI, DUF1989 family	K09967	K09967	uncharacterized protein	None	None	None	None	GO:0032259(methylation)	None	GO:0008168(methyltransferase activity);GO:0016740(transferase activity)
orf00327	272	WP_019712417.1	MULTISPECIES: NAD(+) synthetase [Bacillus]	P08164|NADE_BACSU	NH(3)-dependent NAD(+) synthetase	nadE	Bacillus subtilis (strain 168)	COG0171	H	NH3-dependent NAD+ synthetase	K01916	nadE	NAD+ synthase [EC:6.3.1.5]	ko00760	Nicotinate and nicotinamide metabolism	Metabolism of cofactors and vitamins	Metabolism	GO:0009435(NAD biosynthetic process);GO:0030435(sporulation resulting in formation of a cellular spore)	GO:0005737(cytoplasm)	GO:0000166(nucleotide binding);GO:0003952(NAD+ synthase (glutamine-hydrolyzing) activity);GO:0005524(ATP binding);GO:0008795(NAD+ synthase activity);GO:0016874(ligase activity)
orf00328	197	WP_043940264.1	MULTISPECIES: tunicamycin resistance protein [Bacillus]	P12921|TMRB_BACSU	Tunicamycin resistance protein	tmrB	Bacillus subtilis (strain 168)	COG3265	G	Gluconate kinase	--	--	--	--	--	--	--	--	--	--
orf00329	186	WP_003246473.1	MULTISPECIES: shikimate kinase [Bacillus]	P37944|AROK_BACSU	Shikimate kinase	aroK	Bacillus subtilis (strain 168)	COG0703	E	Shikimate kinase	K00891	E2.7.1.71, aroK, aroL	shikimate kinase [EC:2.7.1.71]	ko00400	Phenylalanine, tyrosine and tryptophan biosynthesis	Amino acid metabolism	Metabolism	GO:0008652(cellular amino acid biosynthetic process);GO:0009073(aromatic amino acid family biosynthetic process);GO:0009423(chorismate biosynthetic process);GO:0016310(phosphorylation);GO:0019632(shikimate metabolic process)	GO:0005737(cytoplasm)	GO:0000166(nucleotide binding);GO:0000287(magnesium ion binding);GO:0004765(shikimate kinase activity);GO:0005524(ATP binding);GO:0016301(kinase activity);GO:0016740(transferase activity);GO:0046872(metal ion binding)
orf00330	253	WP_041850670.1	MULTISPECIES: SAM-dependent methyltransferase [Bacillus]	O31474|YCGJ_BACSU	Uncharacterized methyltransferase YcgJ	ycgJ	Bacillus subtilis (strain 168)	COG2226	H	Ubiquinone/menaquinone biosynthesis C-methylase UbiE	--	--	--	--	--	--	--	GO:0008152(metabolic process);GO:0032259(methylation)	GO:0005737(cytoplasm)	GO:0008168(methyltransferase activity);GO:0008757(S-adenosylmethionine-dependent methyltransferase activity);GO:0016740(transferase activity)
orf00331	324	WP_041850671.1	MULTISPECIES: LysR family transcriptional regulator [Bacillus]	P94387|YCGK_BACSU	Uncharacterized HTH-type transcriptional regulator YcgK	ycgK	Bacillus subtilis (strain 168)	COG0583	K	DNA-binding transcriptional regulator, LysR family	--	--	--	--	--	--	--	GO:0006351(transcription, DNA-templated);GO:0006355(regulation of transcription, DNA-templated)	None	GO:0003677(DNA binding);GO:0003700(DNA-binding transcription factor activity)
orf00332	318	WP_015715213.1	MULTISPECIES: cephalosporin deacetylase [Bacillus]	P94388|CAH_BACSU	Cephalosporin-C deacetylase	cah	Bacillus subtilis (strain 168)	COG3458	Q	Cephalosporin-C deacetylase or related acetyl esterase	K01060	cah	cephalosporin-C deacetylase [EC:3.1.1.41]	ko00311	Penicillin and cephalosporin biosynthesis	Biosynthesis of other secondary metabolites	Metabolism	None	None	GO:0016787(hydrolase activity);GO:0047739(cephalosporin-C deacetylase activity)
orf00333	286	KIO56897.1	hypothetical protein B4143_0325 [Bacillus subtilis]	P94389|YCGL_BACSU	Uncharacterized protein YcgL	ycgL	Bacillus subtilis (strain 168)	COG3541	R	Predicted nucleotidyltransferase	K07074	K07074	uncharacterized protein	None	None	None	None	--	--	--
orf00334	303	AAM09810.1	proline dehydrogenase [Bacillus subtilis]	P94390|PROD2_BACSU	Proline dehydrogenase 2	putB	Bacillus subtilis (strain 168)	COG0506	E	Proline dehydrogenase	K00318	PRODH, fadM, putB	proline dehydrogenase [EC:1.5.5.2]	ko00330	Arginine and proline metabolism	Amino acid metabolism	Metabolism	GO:0010133(proline catabolic process to glutamate)	None	GO:0004657(proline dehydrogenase activity)
orf00335	515	WP_003234655.1	MULTISPECIES: 1-pyrroline-5-carboxylate dehydrogenase [Bacillus]	P94391|ROCA2_BACSU	1-pyrroline-5-carboxylate dehydrogenase 2	putC	Bacillus subtilis (strain 168)	COG1012	C	Acyl-CoA reductase or other NAD-dependent aldehyde dehydrogenase	K00294	E1.2.1.88	1-pyrroline-5-carboxylate dehydrogenase [EC:1.2.1.88]	ko00250|ko00330	Alanine, aspartate and glutamate metabolism|Arginine and proline metabolism	Amino acid metabolism|Amino acid metabolism	Metabolism|Metabolism	GO:0006537(glutamate biosynthetic process);GO:0008152(metabolic process);GO:0010133(proline catabolic process to glutamate);GO:0055114(oxidation-reduction process)	None	GO:0003842(1-pyrroline-5-carboxylate dehydrogenase activity);GO:0004029(aldehyde dehydrogenase (NAD) activity);GO:0016491(oxidoreductase activity);GO:0016620(oxidoreductase activity, acting on the aldehyde or oxo group of donors, NAD or NADP as acceptor)
orf00336	449	WP_010886399.1	sodium:proline symporter [Bacillus subtilis]	P94392|PUTP_BACSU	High-affinity proline transporter PutP	putP	Bacillus subtilis (strain 168)	COG0591	E	Na+/proline symporter	K11928	putP	sodium/proline symporter	None	None	None	None	GO:0006810(transport);GO:0006811(ion transport);GO:0006814(sodium ion transport);GO:0015824(proline transport);GO:0035524(proline transmembrane transport);GO:0055085(transmembrane transport)	GO:0005886(plasma membrane);GO:0005887(integral component of plasma membrane);GO:0016020(membrane);GO:0016021(integral component of membrane)	GO:0005215(transporter activity);GO:0005298(proline:sodium symporter activity);GO:0015293(symporter activity);GO:0031402(sodium ion binding)
orf00337	411	WP_003234651.1	MULTISPECIES: hypothetical protein [Bacillus]	P94393|PUTR_BACSU	Proline-responsive transcriptional activator PutR	putR	Bacillus subtilis (strain 168)	COG2508	K	DNA-binding transcriptional regulator, PucR family	--	--	--	--	--	--	--	GO:0006351(transcription, DNA-templated);GO:0006355(regulation of transcription, DNA-templated)	None	GO:0003677(DNA binding)
orf00338	285	WP_029317201.1	MULTISPECIES: TIGR03943 family protein [Bacillus]	P94394|YCGQ_BACSU	UPF0703 protein YcgQ	ycgQ	Bacillus subtilis (strain 168)	COG3689	S	Uncharacterized membrane protein YcgQ, UPF0703/DUF1980 family	K08986	ycgQ	putative membrane protein	None	None	None	None	--	--	--
orf00339	300	WP_003234647.1	MULTISPECIES: hypothetical protein [Bacillus]	P94395|YCGR_BACSU	UPF0718 protein YcgR	ycgR	Bacillus subtilis (strain 168)	COG0701	S	Uncharacterized membrane protein YraQ, UPF0718 family	K07089	K07089	uncharacterized protein	None	None	None	None	None	GO:0016020(membrane);GO:0016021(integral component of membrane)	None
orf00340	284	WP_015715216.1	MULTISPECIES: hydrolase [Bacillus]	P94396|YCGS_BACSU	Uncharacterized hydrolase YcgS	ycgS	Bacillus subtilis (strain 168)	COG2267	I	Lysophospholipase, alpha-beta hydrolase superfamily	--	--	--	--	--	--	--	--	--	--
orf00341	336	WP_015715217.1	MULTISPECIES: ferredoxin--NADP(+) reductase [Bacillus]	O31475|FENR1_BACSU	Ferredoxin--NADP reductase 1	ycgT	Bacillus subtilis (strain 168)	COG0492	O	Thioredoxin reductase	K00384	trxB, TRR	thioredoxin reductase (NADPH) [EC:1.8.1.9]	ko00450	Selenocompound metabolism	Metabolism of other amino acids	Metabolism	GO:0055114(oxidation-reduction process)	None	GO:0004324(ferredoxin-NADP+ reductase activity);GO:0016491(oxidoreductase activity);GO:0050660(flavin adenine dinucleotide binding);GO:0050661(NADP binding)
orf00342	481	WP_015715218.1	MULTISPECIES: bifunctional uroporphyrinogen-III C-methyltransferase/uroporphyrinogen-III synthase [Bacillus]	P42437|NASF_BACSU	Uroporphyrinogen-III C-methyltransferase	nasF	Bacillus subtilis (strain 168)	COG0007|COG1587	H|H	Uroporphyrinogen-III methylase (siroheme synthase)|Uroporphyrinogen-III synthase	K13542	cobA-hemD	uroporphyrinogen III methyltransferase / synthase [EC:2.1.1.107 4.2.1.75]	ko00860	Porphyrin and chlorophyll metabolism	Metabolism of cofactors and vitamins	Metabolism	GO:0006779(porphyrin-containing compound biosynthetic process);GO:0008152(metabolic process);GO:0032259(methylation);GO:0033014(tetrapyrrole biosynthetic process);GO:0055114(oxidation-reduction process)	None	GO:0004851(uroporphyrin-III C-methyltransferase activity);GO:0004852(uroporphyrinogen-III synthase activity);GO:0008168(methyltransferase activity);GO:0016740(transferase activity)
orf00343	106	WP_003246252.1	MULTISPECIES: assimilatory nitrite reductase [NAD(P)H] small subunit [Bacillus]	P42436|NASE_BACSU	Assimilatory nitrite reductase [NAD(P)H] small subunit	nasE	Bacillus subtilis (strain 168)	COG2146	PQ	Ferredoxin subunit of nitrite reductase or a ring-hydroxylating dioxygenase	K00363	nirD	nitrite reductase (NADH) small subunit [EC:1.7.1.15]	ko00910	Nitrogen metabolism	Energy metabolism	Metabolism	GO:0042128(nitrate assimilation);GO:0055114(oxidation-reduction process)	GO:0005737(cytoplasm)	GO:0008942(nitrite reductase [NAD(P)H] activity);GO:0016491(oxidoreductase activity);GO:0046872(metal ion binding);GO:0051536(iron-sulfur cluster binding);GO:0051537(2 iron, 2 sulfur cluster binding)
orf00344	805	WP_015715219.1	MULTISPECIES: nitrite reductase large subunit [Bacillus]	P42435|NASD_BACSU	Nitrite reductase [NAD(P)H]	nasD	Bacillus subtilis (strain 168)	COG1251	C	NAD(P)H-nitrite reductase, large subunit	K00362	nirB	nitrite reductase (NADH) large subunit [EC:1.7.1.15]	ko00910	Nitrogen metabolism	Energy metabolism	Metabolism	GO:0042128(nitrate assimilation);GO:0055114(oxidation-reduction process)	None	GO:0008942(nitrite reductase [NAD(P)H] activity);GO:0016491(oxidoreductase activity);GO:0020037(heme binding);GO:0046872(metal ion binding);GO:0050660(flavin adenine dinucleotide binding);GO:0050661(NADP binding);GO:0051536(iron-sulfur cluster binding);GO:0051539(4 iron, 4 sulfur cluster binding)
orf00345	710	WP_015715220.1	MULTISPECIES: nitrite reductase [Bacillus]	P42434|NASC_BACSU	Assimilatory nitrate reductase catalytic subunit	nasC	Bacillus subtilis (strain 168)	COG0243	C	Anaerobic selenocysteine-containing dehydrogenase	K00372	nasA	assimilatory nitrate reductase catalytic subunit [EC:1.7.99.-]	ko00910	Nitrogen metabolism	Energy metabolism	Metabolism	--	--	--
orf00346	771	WP_041850674.1	MULTISPECIES: nitrite reductase large subunit [Bacillus]	P42433|NASB_BACSU	Assimilatory nitrate reductase electron transfer subunit	nasB	Bacillus subtilis (strain 168)	COG1251	C	NAD(P)H-nitrite reductase, large subunit	K00362	nirB	nitrite reductase (NADH) large subunit [EC:1.7.1.15]	ko00910	Nitrogen metabolism	Energy metabolism	Metabolism	GO:0042128(nitrate assimilation);GO:0055114(oxidation-reduction process)	None	GO:0008942(nitrite reductase [NAD(P)H] activity);GO:0016491(oxidoreductase activity);GO:0020037(heme binding);GO:0046872(metal ion binding);GO:0050660(flavin adenine dinucleotide binding);GO:0050661(NADP binding);GO:0051536(iron-sulfur cluster binding);GO:0051539(4 iron, 4 sulfur cluster binding)
orf00347	401	WP_041850675.1	MULTISPECIES: MFS transporter [Bacillus]	P42432|NASA_BACSU	Nitrate transporter	nasA	Bacillus subtilis (strain 168)	COG2223	P	Nitrate/nitrite transporter NarK	K02575	NRT, narK, nrtP, nasA	MFS transporter, NNP family, nitrate/nitrite transporter	ko00910	Nitrogen metabolism	Energy metabolism	Metabolism	GO:0006810(transport);GO:0015706(nitrate transport);GO:0015707(nitrite transport);GO:0042128(nitrate assimilation);GO:0055085(transmembrane transport)	GO:0005886(plasma membrane);GO:0016020(membrane);GO:0016021(integral component of membrane)	GO:0015112(nitrate transmembrane transporter activity);GO:0015113(nitrite transmembrane transporter activity)
orf00348	304	WP_041850676.1	MULTISPECIES: GTP cyclohydrolase [Bacillus]	P94398|GCH4_BACSU	GTP cyclohydrolase FolE2	folE2	Bacillus subtilis (strain 168)	COG1469	H	GTP cyclohydrolase FolE2	K09007	folE2	GTP cyclohydrolase IB [EC:3.5.4.16]	ko00790	Folate biosynthesis	Metabolism of cofactors and vitamins	Metabolism	--	--	--
orf00349	194	WP_041850677.1	MULTISPECIES: transpeptidase [Bacillus]	C0SP99|YCIB_BACSU	Putative L,D-transpeptidase YciB	yciB	Bacillus subtilis (strain 168)	COG1376	M	Lipoprotein-anchoring transpeptidase ErfK/SrfK	--	--	--	--	--	--	--	--	--	--
orf00350	397	WP_033883103.1	MULTISPECIES: GTP-binding protein [Bacillus]	P94400|YCIC_BACSU	Putative metal chaperone YciC	yciC	Bacillus subtilis (strain 168)	COG0523	R	GTPase, G3E family	--	--	--	--	--	--	--	None	None	GO:0000166(nucleotide binding);GO:0005525(GTP binding)
orf00351	226	WP_003234624.1	MULTISPECIES: amino acid ABC transporter permease [Bacillus]	P42399|YCKA_BACSU	Probable amino-acid ABC transporter permease protein YckA	yckA	Bacillus subtilis (strain 168)	COG0765	E	ABC-type amino acid transport system, permease component	K10009	tcyB, yecS	L-cystine transport system permease protein	ko02010	ABC transporters	Membrane transport	Environmental Information Processing	GO:0006810(transport);GO:0006865(amino acid transport)	GO:0005886(plasma membrane);GO:0016020(membrane);GO:0016021(integral component of membrane)	GO:0005215(transporter activity);GO:0015171(amino acid transmembrane transporter activity)
orf00352	283	WP_038828493.1	MULTISPECIES: amino acid ABC transporter substrate-binding protein [Bacillus]	P42400|YCKB_BACSU	Probable ABC transporter extracellular-binding protein YckB	yckB	Bacillus subtilis (strain 168)	COG0834	ET	ABC-type amino acid transport/signal transduction system, periplasmic component/domain	K02424	fliY, tcyA	L-cystine transport system substrate-binding protein	ko02010	ABC transporters	Membrane transport	Environmental Information Processing	--	--	--
orf00353	151	WP_024572178.1	MULTISPECIES: RDD family protein [Bacillus]	P42401|YCKC_BACSU	Uncharacterized protein YckC	yckC	Bacillus subtilis (strain 168)	COG1714	S	Uncharacterized membrane protein YckC, RDD family	--	--	--	--	--	--	--	None	GO:0005886(plasma membrane);GO:0016020(membrane);GO:0016021(integral component of membrane)	None
orf00354	110	WP_003246247.1	MULTISPECIES: hypothetical protein [Bacillus]	P42402|YCKD_BACSU	Uncharacterized protein YckD	yckD	Bacillus subtilis (strain 168)	--	--	--	--	--	--	--	--	--	--	--	--	--
orf00355	477	WP_038828490.1	MULTISPECIES: aryl-phospho-beta-D-glucosidase [Bacillus]	P42403|BGLC_BACSU	Aryl-phospho-beta-D-glucosidase BglC	bglC	Bacillus subtilis (strain 168)	COG2723	G	Beta-glucosidase/6-phospho-beta-glucosidase/beta-galactosidase	K01223	E3.2.1.86B, bglA	6-phospho-beta-glucosidase [EC:3.2.1.86]	ko00010|ko00500	Glycolysis / Gluconeogenesis|Starch and sucrose metabolism	Carbohydrate metabolism|Carbohydrate metabolism	Metabolism|Metabolism	--	--	--
orf00356	132	WP_021481824.1	MULTISPECIES: peptidase S24 [Bacillus]	P12669|NIN_BACSU	DNA-entry nuclease inhibitor	nin	Bacillus subtilis (strain 168)	--	--	--	--	--	--	--	--	--	--	GO:0030420(establishment of competence for transformation)	GO:0005886(plasma membrane);GO:0016020(membrane)	None
orf00357	149	WP_014475770.1	MULTISPECIES: DNA-entry nuclease [Bacillus]	P12667|NUCA_BACSU	DNA-entry nuclease	nucA	Bacillus subtilis (strain 168)	COG3209	R	Uncharacterized conserved protein RhaS, contains 28 RHS repeats	--	--	--	--	--	--	--	None	GO:0016020(membrane);GO:0016021(integral component of membrane)	GO:0016787(hydrolase activity)
orf00358	573	WP_003246498.1	MULTISPECIES: methyl-accepting chemotaxis protein TlpC [Bacillus]	P39209|TLPC_BACSU	Methyl-accepting chemotaxis protein TlpC	tlpC	Bacillus subtilis (strain 168)	COG0840|COG3290	NT|T	Methyl-accepting chemotaxis protein|Sensor histidine kinase regulating citrate/malate metabolism	K03406	mcp	methyl-accepting chemotaxis protein	ko02020|ko02030	Two-component system|Bacterial chemotaxis	Signal transduction|Cell motility	Environmental Information Processing|Cellular Processes	GO:0006935(chemotaxis);GO:0007165(signal transduction)	GO:0005886(plasma membrane);GO:0016020(membrane);GO:0016021(integral component of membrane)	None
orf00359	185	WP_041850679.1	MULTISPECIES: 6-phospho 3-hexuloisomerase [Bacillus]	P42404|PHI_BACSU	3-hexulose-6-phosphate isomerase	hxlB	Bacillus subtilis (strain 168)	COG0794	GM	D-arabinose 5-phosphate isomerase GutQ	K08094	hxlB	6-phospho-3-hexuloisomerase [EC:5.3.1.27]	ko00030|ko00680	Pentose phosphate pathway|Methane metabolism	Carbohydrate metabolism|Energy metabolism	Metabolism|Metabolism	GO:0005975(carbohydrate metabolic process)	None	GO:0016853(isomerase activity);GO:0030246(carbohydrate binding)
orf00360	210	WP_041850680.1	MULTISPECIES: 3-hexulose-6-phosphate synthase [Bacillus]	P42405|HPS_BACSU	3-hexulose-6-phosphate synthase	hxlA	Bacillus subtilis (strain 168)	COG0269	G	3-keto-L-gulonate-6-phosphate decarboxylase	K08093	hxlA	3-hexulose-6-phosphate synthase [EC:4.1.2.43]	ko00030|ko00680	Pentose phosphate pathway|Methane metabolism	Carbohydrate metabolism|Energy metabolism	Metabolism|Metabolism	GO:0005975(carbohydrate metabolic process);GO:0006207('de novo' pyrimidine nucleobase biosynthetic process);GO:0008152(metabolic process)	None	GO:0003824(catalytic activity);GO:0004590(orotidine-5'-phosphate decarboxylase activity);GO:0016829(lyase activity);GO:0043801(hexulose-6-phosphate synthase activity)
orf00361	120	WP_003246265.1	MULTISPECIES: HTH-type transcriptional activator HxlR [Bacillus]	P42406|HXLR_BACSU	HTH-type transcriptional activator HxlR	hxlR	Bacillus subtilis (strain 168)	COG1733	K	DNA-binding transcriptional regulator, HxlR family	--	--	--	--	--	--	--	GO:0006351(transcription, DNA-templated);GO:0006355(regulation of transcription, DNA-templated)	None	GO:0003677(DNA binding)
orf00362	39	AHA76314.1	Hypothetical Protein U712_01800 [Bacillus subtilis PY79]	--	--	--	--	--	--	--	--	--	--	--	--	--	--	--	--	--
orf00363	3587	WP_043940047.1	non-ribosomal peptide synthetase [Bacillus sp. YP1]	P27206|SRFAA_BACSU	Surfactin synthase subunit 1	srfAA	Bacillus subtilis (strain 168)	COG1020	Q	Non-ribosomal peptide synthetase component F	K15654	srfAA, lchAA	surfactin family lipopeptide synthetase A	ko01054|ko02024	Nonribosomal peptide structures|Quorum sensing	Metabolism of terpenoids and polyketides|Cellular community - prokaryotes	Metabolism|Cellular Processes	GO:0008152(metabolic process);GO:0017000(antibiotic biosynthetic process);GO:0030435(sporulation resulting in formation of a cellular spore)	None	GO:0003824(catalytic activity);GO:0016874(ligase activity);GO:0031177(phosphopantetheine binding)
orf00364	3583	WP_043940048.1	non-ribosomal peptide synthetase [Bacillus sp. YP1]	Q04747|SRFAB_BACSU	Surfactin synthase subunit 2	srfAB	Bacillus subtilis (strain 168)	COG1020	Q	Non-ribosomal peptide synthetase component F	K15655	srfAB, lchAB	surfactin family lipopeptide synthetase B	ko01054|ko02024	Nonribosomal peptide structures|Quorum sensing	Metabolism of terpenoids and polyketides|Cellular community - prokaryotes	Metabolism|Cellular Processes	GO:0008152(metabolic process);GO:0017000(antibiotic biosynthetic process);GO:0030435(sporulation resulting in formation of a cellular spore)	None	GO:0003824(catalytic activity);GO:0016874(ligase activity);GO:0031177(phosphopantetheine binding)
orf00365	1275	WP_041850682.1	MULTISPECIES: non-ribosomal peptide synthetase [Bacillus]	Q08787|SRFAC_BACSU	Surfactin synthase subunit 3	srfAC	Bacillus subtilis (strain 168)	COG1020|COG3319	Q|Q	Non-ribosomal peptide synthetase component F|Thioesterase domain of type I polyketide synthase or non-ribosomal peptide synthetase	K15656	srfAC, lchAC	surfactin family lipopeptide synthetase C	ko01054|ko02024	Nonribosomal peptide structures|Quorum sensing	Metabolism of terpenoids and polyketides|Cellular community - prokaryotes	Metabolism|Cellular Processes	--	--	--
orf00366	242	WP_003234568.1	MULTISPECIES: surfactin synthase thioesterase subunit [Bacillus]	Q08788|SRFAD_BACSU	Surfactin synthase thioesterase subunit	srfAD	Bacillus subtilis (strain 168)	COG3208	Q	Surfactin synthase thioesterase subunit	K15657	srfATE, srfAD, lchAD	external thioesterase TEII	ko02024	Quorum sensing	Cellular community - prokaryotes	Cellular Processes	GO:0008610(lipid biosynthetic process);GO:0009058(biosynthetic process);GO:0017000(antibiotic biosynthetic process);GO:0030435(sporulation resulting in formation of a cellular spore)	GO:0005737(cytoplasm)	GO:0016787(hydrolase activity);GO:0016788(hydrolase activity, acting on ester bonds)
orf00367	402	WP_041850683.1	MULTISPECIES: MFS transporter [Bacillus]	Q08791|YCXA_BACSU	Uncharacterized MFS-type transporter YcxA	ycxA	Bacillus subtilis (strain 168)	COG2814	G	Predicted arabinose efflux permease, MFS family	--	--	--	--	--	--	--	GO:0055085(transmembrane transport)	GO:0016021(integral component of membrane)	None
orf00368	185	WP_041850684.1	MULTISPECIES: hypothetical protein [Bacillus]	Q08793|YCXB_BACSU	Uncharacterized protein YcxB	ycxB	Bacillus subtilis (strain 168)	--	--	--	--	--	--	--	--	--	--	None	GO:0016020(membrane);GO:0016021(integral component of membrane)	None
orf00369	312	WP_041850685.1	MULTISPECIES: EamA family transporter [Bacillus]	Q08794|YCXC_BACSU	Uncharacterized transporter YcxC	ycxC	Bacillus subtilis (strain 168)	COG0697	GER	Permease of the drug/metabolite transporter (DMT) superfamily	--	--	--	--	--	--	--	None	GO:0016020(membrane);GO:0016021(integral component of membrane)	None
orf00370	444	WP_041850686.1	MULTISPECIES: GntR family transcriptional regulator [Bacillus]	Q08792|YCXD_BACSU	Uncharacterized HTH-type transcriptional regulator YcxD	ycxD	Bacillus subtilis (strain 168)	COG1167	KE	DNA-binding transcriptional regulator, MocR family, contains an aminotransferase domain	--	--	--	--	--	--	--	--	--	--
orf00371	224	WP_021481768.1	MULTISPECIES: 4&apos;-phosphopantetheinyl transferase [Bacillus]	P39135|SFP_BACSU	4&apos;-phosphopantetheinyl transferase Sfp	sfp	Bacillus subtilis (strain 168)	COG2091	H	Phosphopantetheinyl transferase	K06133	LYS5, acpT	4'-phosphopantetheinyl transferase [EC:2.7.8.-]	ko00770	Pantothenate and CoA biosynthesis	Metabolism of cofactors and vitamins	Metabolism	GO:0006633(fatty acid biosynthetic process)	None	GO:0000287(magnesium ion binding);GO:0008897(holo-[acyl-carrier-protein] synthase activity);GO:0016740(transferase activity);GO:0046872(metal ion binding)
orf00372	215	WP_014475783.1	MULTISPECIES: membrane protein [Bacillus]	O34927|YCZE_BACSU	Uncharacterized membrane protein YczE	yczE	Bacillus subtilis (strain 168)	COG2364	S	Uncharacterized membrane protein YczE	K07149	K07149	uncharacterized protein	None	None	None	None	None	GO:0016020(membrane);GO:0016021(integral component of membrane)	None
orf00373	38	KIL29378.1	hypothetical protein B4067_0368 [Bacillus subtilis subsp. subtilis]	--	--	--	--	--	--	--	--	--	--	--	--	--	--	--	--	--
orf00374	247	WP_043940049.1	MULTISPECIES: L-cystine import ATP-binding protein TcyC [Bacillus]	P39456|TCYC_BACSU	L-cystine import ATP-binding protein TcyC	tcyC	Bacillus subtilis (strain 168)	COG1126	E	ABC-type polar amino acid transport system, ATPase component	K10010	tcyC, yecC	L-cystine transport system ATP-binding protein [EC:7.4.2.1]	ko02010	ABC transporters	Membrane transport	Environmental Information Processing	GO:0003333(amino acid transmembrane transport)	None	GO:0000166(nucleotide binding);GO:0005524(ATP binding);GO:0015424(amino acid-transporting ATPase activity);GO:0016787(hydrolase activity);GO:0016887(ATPase activity)
orf00375	234	WP_003234541.1	MULTISPECIES: cysteine ABC transporter permease [Bacillus]	P42200|TCYB_BACSU	L-cystine transport system permease protein TcyB	tcyB	Bacillus subtilis (strain 168)	COG0765	E	ABC-type amino acid transport system, permease component	K10009	tcyB, yecS	L-cystine transport system permease protein	ko02010	ABC transporters	Membrane transport	Environmental Information Processing	GO:0006810(transport);GO:0006865(amino acid transport)	GO:0005886(plasma membrane);GO:0016020(membrane);GO:0016021(integral component of membrane)	GO:0005215(transporter activity);GO:0015171(amino acid transmembrane transporter activity)
orf00376	268	WP_032726543.1	MULTISPECIES: L-cystine-binding protein TcyA [Bacillus]	P42199|TCYA_BACSU	L-cystine-binding protein TcyA	tcyA	Bacillus subtilis (strain 168)	COG0834	ET	ABC-type amino acid transport/signal transduction system, periplasmic component/domain	K02424	fliY, tcyA	L-cystine transport system substrate-binding protein	ko02010	ABC transporters	Membrane transport	Environmental Information Processing	GO:0006810(transport)	None	GO:0005215(transporter activity)
orf00377	290	WP_003234533.1	MULTISPECIES: LysR family transcriptional regulator [Bacillus]	P94403|BSDA_BACSU	HTH-type transcriptional regulator BsdA	bsdA	Bacillus subtilis (strain 168)	COG0583	K	DNA-binding transcriptional regulator, LysR family	--	--	--	--	--	--	--	GO:0006355(regulation of transcription, DNA-templated)	None	GO:0003700(DNA-binding transcription factor activity)
orf00378	204	WP_014478815.1	MULTISPECIES: aromatic acid decarboxylase [Bacillus]	P94404|PADL_BACSU	Probable UbiX-like flavin prenyltransferase	bsdB	Bacillus subtilis (strain 168)	COG0163	H	3-polyprenyl-4-hydroxybenzoate decarboxylase	K03186	ubiX, bsdB, PAD1	flavin prenyltransferase [EC:2.5.1.129]	ko00130|ko00627|ko00940	Ubiquinone and other terpenoid-quinone biosynthesis|Aminobenzoate degradation|Phenylpropanoid biosynthesis	Metabolism of cofactors and vitamins|Xenobiotics biodegradation and metabolism|Biosynthesis of other secondary metabolites	Metabolism|Metabolism|Metabolism	GO:0051188(cofactor biosynthetic process)	None	GO:0003824(catalytic activity);GO:0004659(prenyltransferase activity);GO:0016740(transferase activity);GO:0016829(lyase activity)
orf00379	473	WP_003234529.1	MULTISPECIES: phenolic acid decarboxylase subunit C [Bacillus]	P94405|YCLC_BACSU	Phenolic acid decarboxylase	bsdC	Bacillus subtilis (strain 168)	COG0043	H	3-polyprenyl-4-hydroxybenzoate decarboxylase	--	--	--	--	--	--	--	GO:0009636(response to toxic substance);GO:0019439(aromatic compound catabolic process);GO:0055114(oxidation-reduction process)	None	GO:0010181(FMN binding);GO:0016491(oxidoreductase activity);GO:0016829(lyase activity);GO:0016831(carboxy-lyase activity);GO:0046872(metal ion binding)
orf00380	61	ADV95294.1	nonoxidative vanillate/4-hydroxybenzoate decarboxylase subunit [Bacillus subtilis BSn5]	C0H3U9|BSDD_BACSU	Protein BsdD	bsdD	Bacillus subtilis (strain 168)	--	--	--	--	--	--	--	--	--	--	GO:0009636(response to toxic substance);GO:0019439(aromatic compound catabolic process)	None	GO:0016829(lyase activity);GO:0016831(carboxy-lyase activity);GO:0018799(4-hydroxybenzoate decarboxylase activity)
orf00381	148	WP_032726578.1	MULTISPECIES: hypothetical protein [Bacillus]	C0SPB5|YCLD_BACSU	Uncharacterized protein YclD	yclD	Bacillus subtilis (strain 168)	--	--	--	--	--	--	--	--	--	--	--	--	--
orf00382	281	WP_043940050.1	alpha/beta hydrolase [Bacillus sp. YP1]	P94407|YCLE_BACSU	AB hydrolase superfamily protein YclE	yclE	Bacillus subtilis (strain 168)	COG0596	HR	Pimeloyl-ACP methyl ester carboxylesterase	K01259	pip	proline iminopeptidase [EC:3.4.11.5]	ko00330	Arginine and proline metabolism	Amino acid metabolism	Metabolism	--	--	--
orf00383	443	WP_043940051.1	MULTISPECIES: MFS transporter [Bacillus]	P94408|YCLF_BACSU	Uncharacterized transporter YclF	yclF	Bacillus subtilis (strain 168)	COG3104	E	Dipeptide/tripeptide permease	K03305	TC.POT	proton-dependent oligopeptide transporter, POT family	None	None	None	None	GO:0006810(transport);GO:0006857(oligopeptide transport);GO:0015833(peptide transport)	GO:0016020(membrane)	GO:0005215(transporter activity);GO:1904680(peptide transmembrane transporter activity)
orf00384	584	WP_032726540.1	MULTISPECIES: hypothetical protein [Bacillus]	P94409|YCLG_BACSU	Uncharacterized protein YclG	yclG	Bacillus subtilis (strain 168)	COG5434	G	Polygalacturonase	--	--	--	--	--	--	--	None	None	GO:0016829(lyase activity)
orf00385	73	WP_014475793.1	MULTISPECIES: hypothetical protein [Bacillus]	O31479|YCZF_BACSU	Uncharacterized protein YczF	yczF	Bacillus subtilis (strain 168)	--	--	--	--	--	--	--	--	--	--	None	GO:0016020(membrane);GO:0016021(integral component of membrane)	None
orf00386	544	WP_041850690.1	MULTISPECIES: spore germination protein [Bacillus]	P49939|GERKA_BACSU	Spore germination protein KA	gerKA	Bacillus subtilis (strain 168)	COG0697	GER	Permease of the drug/metabolite transporter (DMT) superfamily	K06295	gerKA	spore germination protein KA	None	None	None	None	GO:0009847(spore germination)	GO:0005886(plasma membrane);GO:0016020(membrane);GO:0016021(integral component of membrane)	None
orf00387	407	WP_043940052.1	MULTISPECIES: spore gernimation protein KC [Bacillus]	P49941|GERKC_BACSU	Spore germination protein KC	gerKC	Bacillus subtilis (strain 168)	--	--	--	K06297	gerKC	spore germination protein KC	None	None	None	None	GO:0009847(spore germination)	GO:0016020(membrane)	None
orf00388	373	WP_041850692.1	MULTISPECIES: spore gernimation protein KB [Bacillus]	P49940|GERKB_BACSU	Spore germination protein KB	gerKB	Bacillus subtilis (strain 168)	COG0531|COG5644	E|S	Amino acid transporter|U3 small nucleolar RNA-associated protein 14	K06296	gerKB	spore germination protein KB	None	None	None	None	GO:0009847(spore germination)	GO:0016020(membrane);GO:0016021(integral component of membrane)	None
orf00389	226	WP_041850693.1	MULTISPECIES: ABC transporter [Bacillus]	P94411|YCLH_BACSU	Uncharacterized ABC transporter ATP-binding protein YclH	yclH	Bacillus subtilis (strain 168)	COG1136	M	ABC-type lipoprotein export system, ATPase component	K02003	ABC.CD.A	putative ABC transport system ATP-binding protein	None	None	None	None	None	None	GO:0005524(ATP binding);GO:0016787(hydrolase activity);GO:0016887(ATPase activity)
orf00390	486	WP_015382763.1	hypothetical protein [Bacillus subtilis]	P94412|YCLI_BACSU	Uncharacterized ABC transporter permease YclI	yclI	Bacillus subtilis (strain 168)	COG0577	V	ABC-type antimicrobial peptide transport system, permease component	K02004	ABC.CD.P	putative ABC transport system permease protein	None	None	None	None	None	GO:0005886(plasma membrane);GO:0016020(membrane);GO:0016021(integral component of membrane)	None
orf00391	297	CCU59731.1	DNA-binding response regulator [Bacillus subtilis E1]	P94413|YCLJ_BACSU	Uncharacterized transcriptional regulatory protein YclJ	yclJ	Bacillus subtilis (strain 168)	COG0745	TK	DNA-binding response regulator, OmpR family, contains REC and winged-helix (wHTH) domain	--	--	--	--	--	--	--	--	--	--
orf00392	472	WP_014478829.1	MULTISPECIES: two-component sensor histidine kinase [Bacillus]	P94414|YCLK_BACSU	Sensor histidine kinase YclK	yclK	Bacillus subtilis (strain 168)	COG3850|COG5002	T|T	Signal transduction histidine kinase, nitrate/nitrite-specific|Signal transduction histidine kinase	--	--	--	--	--	--	--	GO:0000160(phosphorelay signal transduction system);GO:0007165(signal transduction);GO:0016310(phosphorylation)	GO:0016020(membrane);GO:0016021(integral component of membrane)	GO:0000155(phosphorelay sensor kinase activity);GO:0000166(nucleotide binding);GO:0004673(protein histidine kinase activity);GO:0005524(ATP binding);GO:0016301(kinase activity);GO:0016740(transferase activity);GO:0016772(transferase activity, transferring phosphorus-containing groups)
orf00393	55	KIO56958.1	hypothetical protein B4143_0386 [Bacillus subtilis]	--	--	--	--	--	--	--	--	--	--	--	--	--	--	--	--	--
orf00394	382	WP_043940053.1	aspartate phosphatase [Bacillus sp. YP1]	P94415|RAPC_BACSU	Response regulator aspartate phosphatase C	rapC	Bacillus subtilis (strain 168)	COG0457	R	Tetratricopeptide (TPR) repeat	K06361	rapC	response regulator aspartate phosphatase C [EC:3.1.-.-]	ko02024	Quorum sensing	Cellular community - prokaryotes	Cellular Processes	--	--	--
orf00395	40	WP_003224994.1	MULTISPECIES: phosphatase RapC inhibitor [Bacillales]	P94416|PHRC_BACSU	Phosphatase RapC inhibitor	phrC	Bacillus subtilis (strain 168)	--	--	--	K06353	phrC	phosphatase RapC regulator	ko02024	Quorum sensing	Cellular community - prokaryotes	Cellular Processes	GO:0052106(quorum sensing involved in interaction with host)	None	None
orf00396	43	EHA28991.1	hypothetical protein BSSC8_39450 [Bacillus subtilis subsp. subtilis str. SC-8]	C0H3V0|YCZM_BACSU	Uncharacterized membrane protein YczM	yczM	Bacillus subtilis (strain 168)	--	--	--	--	--	--	--	--	--	--	--	--	--
orf00397	37	WP_003234495.1	sporulation protein YjcZ [Bacillus subtilis]	C0H3V1|YCZN_BACSU	Uncharacterized membrane protein YczN	yczN	Bacillus subtilis (strain 168)	--	--	--	--	--	--	--	--	--	--	None	GO:0005886(plasma membrane);GO:0016020(membrane);GO:0016021(integral component of membrane)	None
orf00398	454	WP_043940054.1	MULTISPECIES: aspartate kinase [Bacillus]	P94417|AK3_BACSU	Aspartokinase 3	yclM	Bacillus subtilis (strain 168)	COG0527	E	Aspartokinase	K00928	lysC	aspartate kinase [EC:2.7.2.4]	ko00260|ko00261|ko00270|ko00300	Glycine, serine and threonine metabolism|Monobactam biosynthesis|Cysteine and methionine metabolism|Lysine biosynthesis	Amino acid metabolism|Biosynthesis of other secondary metabolites|Amino acid metabolism|Amino acid metabolism	Metabolism|Metabolism|Metabolism|Metabolism	GO:0008152(metabolic process);GO:0008652(cellular amino acid biosynthetic process);GO:0009088(threonine biosynthetic process);GO:0009089(lysine biosynthetic process via diaminopimelate);GO:0016310(phosphorylation)	None	GO:0004072(aspartate kinase activity);GO:0016301(kinase activity);GO:0016597(amino acid binding);GO:0016740(transferase activity)
orf00399	42	EME05077.1	hypothetical protein BS732_4335 [Bacillus subtilis MB73/2]	--	--	--	--	--	--	--	--	--	--	--	--	--	--	--	--	--
orf00400	316	WP_014475804.1	MULTISPECIES: iron ABC transporter permease [Bacillus]	P94418|YCLN_BACSU	Petrobactin import system permease protein YclN	yclN	Bacillus subtilis (strain 168)	COG4606	P	ABC-type enterochelin transport system, permease component	K02015	ABC.FEV.P	iron complex transport system permease protein	None	None	None	None	GO:0006810(transport)	GO:0005886(plasma membrane);GO:0016020(membrane);GO:0016021(integral component of membrane)	GO:0005215(transporter activity)
orf00401	315	WP_003246705.1	MULTISPECIES: ABC transporter permease [Bacillus]	P94419|YCLO_BACSU	Petrobactin import system permease protein YclO	yclO	Bacillus subtilis (strain 168)	COG4605	P	ABC-type enterochelin transport system, permease component	K02015	ABC.FEV.P	iron complex transport system permease protein	None	None	None	None	GO:0006810(transport)	GO:0005886(plasma membrane);GO:0016020(membrane);GO:0016021(integral component of membrane)	GO:0005215(transporter activity)
orf00402	252	WP_014475806.1	MULTISPECIES: iron ABC transporter ATP-binding protein [Bacillus]	P94420|YCLP_BACSU	Petrobactin import ATP-binding protein YclP	yclP	Bacillus subtilis (strain 168)	COG4604	P	ABC-type enterochelin transport system, ATPase component	K02013	ABC.FEV.A	iron complex transport system ATP-binding protein [EC:7.2.2.-]	None	None	None	None	None	None	GO:0000166(nucleotide binding);GO:0005524(ATP binding);GO:0016887(ATPase activity)
orf00403	317	WP_003246619.1	MULTISPECIES: ABC transporter substrate-binding protein [Bacillus]	P94421|YCLQ_BACSU	Petrobactin-binding protein YclQ	yclQ	Bacillus subtilis (strain 168)	COG4607	P	ABC-type enterochelin transport system, periplasmic component	K02016	ABC.FEV.S	iron complex transport system substrate-binding protein	None	None	None	None	GO:0006810(transport)	GO:0005576(extracellular region)	None
orf00404	472	WP_014478836.1	MULTISPECIES: MFS transporter [Bacillus]	P94422|YCNB_BACSU	Uncharacterized MFS-type transporter YcnB	ycnB	Bacillus subtilis (strain 168)	COG2814	G	Predicted arabinose efflux permease, MFS family	--	--	--	--	--	--	--	GO:0006810(transport);GO:0055085(transmembrane transport)	GO:0005886(plasma membrane);GO:0016020(membrane);GO:0016021(integral component of membrane)	None
orf00405	301	KIO56969.1	hypothetical protein B4143_0397 [Bacillus subtilis]	P94423|YCNC_BACSU	Uncharacterized HTH-type transcriptional regulator YcnC	ycnC	Bacillus subtilis (strain 168)	COG1309	K	DNA-binding transcriptional regulator, AcrR family	--	--	--	--	--	--	--	--	--	--
orf00406	249	WP_003234479.1	MULTISPECIES: NADPH-dependent oxidoreductase [Bacillus]	P94424|NFRA2_BACSU	FMN reductase [NAD(P)H]	nfrA2	Bacillus subtilis (strain 168)	COG0778	C	Nitroreductase	K19286	nfrA2	FMN reductase [NAD(P)H] [EC:1.5.1.39]	ko00740	Riboflavin metabolism	Metabolism of cofactors and vitamins	Metabolism	GO:0009636(response to toxic substance);GO:0019439(aromatic compound catabolic process);GO:0055114(oxidation-reduction process)	None	GO:0016491(oxidoreductase activity);GO:0052873(FMN reductase (NADPH) activity);GO:0052874(FMN reductase (NADH) activity)
orf00407	95	WP_041850697.1	MULTISPECIES: monooxygenase [Bacillus]	P94425|YCNE_BACSU	Putative monooxygenase YcnE	ycnE	Bacillus subtilis (strain 168)	COG1359	C	Quinol monooxygenase YgiN	--	--	--	--	--	--	--	GO:0009636(response to toxic substance);GO:0019439(aromatic compound catabolic process);GO:0055114(oxidation-reduction process)	None	GO:0004497(monooxygenase activity);GO:0016491(oxidoreductase activity)
orf00408	104	WP_003234476.1	MULTISPECIES: transcriptional regulator [Bacillus]	O31480|YCZG_BACSU	Uncharacterized HTH-type transcriptional regulator YczG	yczG	Bacillus subtilis (strain 168)	COG0640	K	DNA-binding transcriptional regulator, ArsR family	--	--	--	--	--	--	--	GO:0006351(transcription, DNA-templated);GO:0006355(regulation of transcription, DNA-templated)	None	GO:0003677(DNA binding);GO:0003700(DNA-binding transcription factor activity)
orf00409	479	WP_041850698.1	MULTISPECIES: transcriptional regulator [Bacillus]	P94426|GABR_BACSU	HTH-type transcriptional regulatory protein GabR	gabR	Bacillus subtilis (strain 168)	COG1167	KE	DNA-binding transcriptional regulator, MocR family, contains an aminotransferase domain	K00375	K00375	GntR family transcriptional regulator / MocR family aminotransferase	None	None	None	None	--	--	--
orf00410	436	WP_041850699.1	MULTISPECIES: 4-aminobutyrate--2-oxoglutarate transaminase [Bacillus]	P94427|GABT_BACSU	Probable 4-aminobutyrate aminotransferase	gabT	Bacillus subtilis (strain 168)	COG0160	E	4-aminobutyrate aminotransferase or related aminotransferase	K07250	gabT	4-aminobutyrate aminotransferase / (S)-3-amino-2-methylpropionate transaminase / 5-aminovalerate transaminase [EC:2.6.1.19 2.6.1.22 2.6.1.48]	ko00250|ko00280|ko00310|ko00410|ko00640|ko00650	Alanine, aspartate and glutamate metabolism|Valine, leucine and isoleucine degradation|Lysine degradation|beta-Alanine metabolism|Propanoate metabolism|Butanoate metabolism	Amino acid metabolism|Amino acid metabolism|Amino acid metabolism|Metabolism of other amino acids|Carbohydrate metabolism|Carbohydrate metabolism	Metabolism|Metabolism|Metabolism|Metabolism|Metabolism|Metabolism	GO:0009448(gamma-aminobutyric acid metabolic process)	None	GO:0003824(catalytic activity);GO:0003867(4-aminobutyrate transaminase activity);GO:0008483(transaminase activity);GO:0016740(transferase activity);GO:0030170(pyridoxal phosphate binding);GO:0047589(5-aminovalerate transaminase activity)
orf00411	462	WP_014475814.1	MULTISPECIES: NAD-dependent succinate-semialdehyde dehydrogenase [Bacilli]	P94428|GABD_BACSU	Succinate-semialdehyde dehydrogenase [NADP(+)]	gabD	Bacillus subtilis (strain 168)	COG1012	C	Acyl-CoA reductase or other NAD-dependent aldehyde dehydrogenase	K00135	gabD	succinate-semialdehyde dehydrogenase / glutarate-semialdehyde dehydrogenase [EC:1.2.1.16 1.2.1.79 1.2.1.20]	ko00250|ko00310|ko00350|ko00650|ko00760	Alanine, aspartate and glutamate metabolism|Lysine degradation|Tyrosine metabolism|Butanoate metabolism|Nicotinate and nicotinamide metabolism	Amino acid metabolism|Amino acid metabolism|Amino acid metabolism|Carbohydrate metabolism|Metabolism of cofactors and vitamins	Metabolism|Metabolism|Metabolism|Metabolism|Metabolism	GO:0006081(cellular aldehyde metabolic process);GO:0008152(metabolic process);GO:0009450(gamma-aminobutyric acid catabolic process);GO:0055114(oxidation-reduction process)	None	GO:0004030(aldehyde dehydrogenase [NAD(P)+] activity);GO:0009013(succinate-semialdehyde dehydrogenase [NAD(P)+] activity);GO:0016491(oxidoreductase activity);GO:0016620(oxidoreductase activity, acting on the aldehyde or oxo group of donors, NAD or NADP as acceptor)
orf00412	287	WP_003234455.1	MULTISPECIES: glucose uptake protein GlcU [Bacillus]	P40420|GLCU_BACSU	Glucose uptake protein GlcU	glcU	Bacillus subtilis (strain 168)	COG4975	G	Glucose uptake protein GlcU	K05340	glcU	glucose uptake protein	None	None	None	None	GO:0006810(transport);GO:0008643(carbohydrate transport);GO:0008645(hexose transmembrane transport);GO:0030435(sporulation resulting in formation of a cellular spore);GO:0034219(carbohydrate transmembrane transport)	GO:0005886(plasma membrane);GO:0016020(membrane);GO:0016021(integral component of membrane)	GO:0015144(carbohydrate transmembrane transporter activity);GO:0015153(rhamnose transmembrane transporter activity)
orf00413	261	WP_003246720.1	MULTISPECIES: glucose 1-dehydrogenase [Bacillus]	P12310|DHG_BACSU	Glucose 1-dehydrogenase	gdh	Bacillus subtilis (strain 168)	COG1028	IQR	NAD(P)-dependent dehydrogenase, short-chain alcohol dehydrogenase family	K00034	gdh	glucose 1-dehydrogenase [EC:1.1.1.47]	ko00030	Pentose phosphate pathway	Carbohydrate metabolism	Metabolism	GO:0030435(sporulation resulting in formation of a cellular spore);GO:0055114(oxidation-reduction process)	None	GO:0016491(oxidoreductase activity);GO:0047936(glucose 1-dehydrogenase [NAD(P)] activity)
orf00414	204	WP_021481748.1	MULTISPECIES: hypothetical protein [Bacillus]	P94431|YCNI_BACSU	Uncharacterized protein YcnI	ycnI	Bacillus subtilis (strain 168)	COG4549	S	Uncharacterized protein YcnI	--	--	--	--	--	--	--	None	GO:0016020(membrane);GO:0016021(integral component of membrane)	None
orf00415	541	WP_041850700.1	MULTISPECIES: copper transporter [Bacillus]	C0SP95|YCNJ_BACSU	Copper transport protein YcnJ	ycnJ	Bacillus subtilis (strain 168)	COG1276|COG2372	P|P	Putative copper export protein|Copper-binding protein CopC (methionine-rich)	K14166	ycnJ	copper transport protein	None	None	None	None	GO:0006810(transport);GO:0006811(ion transport);GO:0006825(copper ion transport);GO:0046688(response to copper ion)	GO:0005886(plasma membrane);GO:0016020(membrane);GO:0016021(integral component of membrane);GO:0042597(periplasmic space)	GO:0005507(copper ion binding);GO:0046872(metal ion binding)
orf00416	190	WP_041850701.1	MULTISPECIES: DeoR family transcriptional regulator [Bacillus]	P94433|YCNK_BACSU	HTH-type transcriptional repressor YcnK	ycnK	Bacillus subtilis (strain 168)	COG1349	KG	DNA-binding transcriptional regulator of sugar metabolism, DeoR/GlpR family	--	--	--	--	--	--	--	GO:0006351(transcription, DNA-templated);GO:0006355(regulation of transcription, DNA-templated)	GO:0005622(intracellular)	GO:0003677(DNA binding);GO:0003700(DNA-binding transcription factor activity)
orf00417	117	WP_017696160.1	MULTISPECIES: hypothetical protein [Bacillus]	P94434|YCNL_BACSU	Uncharacterized protein YcnL	ycnL	Bacillus subtilis (strain 168)	--	--	--	--	--	--	--	--	--	--	None	GO:0005886(plasma membrane);GO:0016020(membrane);GO:0016021(integral component of membrane)	GO:0016853(isomerase activity)
orf00418	478	WP_010886406.1	MULTISPECIES: pts system mannitol-specific eiicb component [Bacillus]	P42956|PTMCB_BACSU	PTS system mannitol-specific EIICB component	mtlA	Bacillus subtilis (strain 168)	COG2213	G	Phosphotransferase system, mannitol-specific IIBC component	K02800	PTS-Mtl-EIIC, mtlA, cmtA	PTS system, mannitol-specific IIC component	ko00051|ko02060	Fructose and mannose metabolism|Phosphotransferase system (PTS)	Carbohydrate metabolism|Membrane transport	Metabolism|Environmental Information Processing	GO:0006810(transport);GO:0008643(carbohydrate transport);GO:0009401(phosphoenolpyruvate-dependent sugar phosphotransferase system);GO:0016310(phosphorylation)	GO:0005886(plasma membrane);GO:0016020(membrane);GO:0016021(integral component of membrane)	GO:0008982(protein-N(PI)-phosphohistidine-sugar phosphotransferase activity);GO:0016301(kinase activity);GO:0016740(transferase activity);GO:0022872(protein-N(PI)-phosphohistidine-mannitol phosphotransferase system transmembrane transporter activity);GO:0090563(protein-phosphocysteine-sugar phosphotransferase activity)
orf00419	143	WP_003234440.1	MULTISPECIES: mannitol-specific phosphotransferase enzyme IIA component [Bacillus]	C0H3V2|PTMA_BACSU	Mannitol-specific phosphotransferase enzyme IIA component	mtlF	Bacillus subtilis (strain 168)	COG4668	G	Mannitol/fructose-specific phosphotransferase system, IIA domain	K02798	PTS-Mtl-EIIA, mtlA, cmtB	PTS system, mannitol-specific IIA component [EC:2.7.1.197]	ko00051|ko02060	Fructose and mannose metabolism|Phosphotransferase system (PTS)	Carbohydrate metabolism|Membrane transport	Metabolism|Environmental Information Processing	GO:0006810(transport)	None	GO:0005215(transporter activity);GO:0016740(transferase activity)
orf00420	373	WP_043940056.1	MULTISPECIES: mannitol-1-phosphate 5-dehydrogenase [Bacillus]	P42957|MTLD_BACSU	Mannitol-1-phosphate 5-dehydrogenase	mtlD	Bacillus subtilis (strain 168)	COG0246	G	Mannitol-1-phosphate/altronate dehydrogenases	K00009	mtlD	mannitol-1-phosphate 5-dehydrogenase [EC:1.1.1.17]	ko00051	Fructose and mannose metabolism	Carbohydrate metabolism	Metabolism	GO:0008152(metabolic process);GO:0019594(mannitol metabolic process);GO:0055114(oxidation-reduction process)	None	GO:0003824(catalytic activity);GO:0008926(mannitol-1-phosphate 5-dehydrogenase activity);GO:0016491(oxidoreductase activity);GO:0050662(coenzyme binding)
orf00421	352	WP_003246650.1	MULTISPECIES: tartrate dehydrogenase [Bacillus]	P42958|TTUC_BACSU	Probable tartrate dehydrogenase/decarboxylase	ycsA	Bacillus subtilis (strain 168)	COG0473	CE	Isocitrate/isopropylmalate dehydrogenase	K07246	ttuC, dmlA	tartrate dehydrogenase/decarboxylase / D-malate dehydrogenase [EC:1.1.1.93 4.1.1.73 1.1.1.83]	ko00630|ko00650	Glyoxylate and dicarboxylate metabolism|Butanoate metabolism	Carbohydrate metabolism|Carbohydrate metabolism	Metabolism|Metabolism	GO:0055114(oxidation-reduction process)	None	GO:0000287(magnesium ion binding);GO:0016491(oxidoreductase activity);GO:0016616(oxidoreductase activity, acting on the CH-OH group of donors, NAD or NADP as acceptor);GO:0046553(D-malate dehydrogenase (decarboxylating) activity);GO:0051287(NAD binding)
orf00422	58	CCU59696.1	hypothetical protein BSUBE1_3065 [Bacillus subtilis E1]	--	--	--	--	--	--	--	--	--	--	--	--	--	--	--	--	--
orf00423	141	CCU59695.1	Signal peptidase I [Bacillus subtilis E1]	P42959|LEPU_BACSU	Signal peptidase I U	sipU	Bacillus subtilis (strain 168)	COG0681	U	Signal peptidase I	K03100	lepB	signal peptidase I [EC:3.4.21.89]	ko03060	Protein export	Folding, sorting and degradation	Genetic Information Processing	--	--	--
orf00424	202	WP_031315645.1	MULTISPECIES: hypothetical protein [Bacillus]	O31482|YCZH_BACSU	Uncharacterized protein YczH	yczH	Bacillus subtilis (strain 168)	COG0412	Q	Dienelactone hydrolase	--	--	--	--	--	--	--	None	None	GO:0016787(hydrolase activity)
orf00425	130	WP_041850704.1	MULTISPECIES: beta-hydroxyacyl-ACP dehydratase [Bacillus]	P42961|YCSD_BACSU	Uncharacterized protein YcsD	ycsD	Bacillus subtilis (strain 168)	COG0764	I	3-hydroxymyristoyl/3-hydroxydecanoyl-(acyl carrier protein) dehydratase	K02372	fabZ	3-hydroxyacyl-[acyl-carrier-protein] dehydratase [EC:4.2.1.59]	ko00061|ko00780	Fatty acid biosynthesis|Biotin metabolism	Lipid metabolism|Metabolism of cofactors and vitamins	Metabolism|Metabolism	None	None	GO:0016829(lyase activity);GO:0019171(3-hydroxyacyl-[acyl-carrier-protein] dehydratase activity);GO:0047451(3-hydroxyoctanoyl-[acyl-carrier-protein] dehydratase activity)
orf00426	54	WP_014478851.1	hypothetical protein [Bacillus subtilis]	C0H3V3|YCZO_BACSU	Uncharacterized protein YczO	yczO	Bacillus subtilis (strain 168)	--	--	--	--	--	--	--	--	--	--	--	--	--
orf00427	249	WP_003234424.1	MULTISPECIES: hypothetical protein [Bacillus]	P42962|YCSE_BACSU	5-amino-6-(5-phospho-D-ribitylamino)uracil phosphatase YcsE	ycsE	Bacillus subtilis (strain 168)	COG0561	HR	Hydroxymethylpyrimidine pyrophosphatase and other HAD family phosphatases	K07024	SPP	sucrose-6-phosphatase [EC:3.1.3.24]	ko00500	Starch and sucrose metabolism	Carbohydrate metabolism	Metabolism	GO:0009231(riboflavin biosynthetic process);GO:0044283(small molecule biosynthetic process)	GO:0005737(cytoplasm)	GO:0008967(phosphoglycolate phosphatase activity);GO:0016787(hydrolase activity);GO:0016791(phosphatase activity);GO:0046872(metal ion binding)
orf00428	257	WP_041850705.1	MULTISPECIES: LamB/YcsF family protein [Bacillus]	P42963|PXPA_BACSU	5-oxoprolinase subunit A	pxpA	Bacillus subtilis (strain 168)	COG1540	R	Lactam utilization protein B (function unknown)	K07160	pxpA	5-oxoprolinase (ATP-hydrolysing) subunit A [EC:3.5.2.9]	ko00480	Glutathione metabolism	Metabolism of other amino acids	Metabolism	--	--	--
orf00429	404	WP_024573240.1	MULTISPECIES: membrane protein [Bacillus]	P42964|YCSG_BACSU	Uncharacterized membrane protein YcsG	ycsG	Bacillus subtilis (strain 168)	COG1914	P	Mn2+ and Fe2+ transporters of the NRAMP family	--	--	--	--	--	--	--	GO:0006810(transport)	GO:0005886(plasma membrane);GO:0016020(membrane);GO:0016021(integral component of membrane)	GO:0005215(transporter activity)
orf00430	263	WP_003234421.1	MULTISPECIES: DUF1445 domain-containing protein [Bacillus]	P42966|YCSI_BACSU	Putative hydro-lyase YcsI	ycsI	Bacillus subtilis (strain 168)	COG4336	S	Uncharacterized protein YcsI, UPF0317 family	--	--	--	--	--	--	--	--	--	--
[truncated: 3,895 more rows]

## Sheet: Table S5
Table S5. CAZymes identified in the Strain YB-04 genome.
Query_ID	CAZy_family	CAZy_class	CAZy_note	CAZy_activities	CAZy_html
[truncated: 118 more rows]
